# Supplementary material for: Identifying relevant concepts and factors for the sustainability of evidence-based practices within acute care contexts: a systematic review and theory analysis of selected sustainability frameworks
Source: Implement Sci. 2019 Dec 19;14:108. doi: 10.1186/s13012-019-0952-9 (PMC6923954; doi:10.1186/s13012-019-0952-9)
Supplement: Supplementary file 3 — Additional file 3. Exluded files. [file 13012_2019_952_MOESM3_ESM.xlsm]

## Sheet: Alpha by Rationale Exclusion
Additional file 3 Excluded files
Legend
CINAHL (Jan 1, 2015 - Oct 25, 2017)	CINAHL (Oct 1, 2017, to July 3, 2018)
EMBASE (Jan 1, 2015 - Oct 25, 2017)	EMBASE (Oct 1, 2017, to July 3, 2018)
MEDLINE (Jan 1, 2015 - Oct 25, 2017)	MEDLINE (Oct 1, 2017, to July 3, 2018)
Proquest Dissertation and Thesis (Jan 1, 2015 - Oct 25, 2017)	Proquest Dissertation and Thesis (Oct 1, 2017, to July 3, 2018)
Author	Title	Year	Language	Rationale for Exclusion
Aarons, G. A., Ehrhart, M. G., Farahnak, L. R., et al.	Discrepancies in Leader and Follower Ratings of Transformational Leadership: Relationship with Organizational Culture in Mental Health	2017	English	Implementation and sustainability or implementation model
Aarons, G. A., Green, A. E., Trott, E., et al.	The Roles of System and Organizational Leadership in System-Wide Evidence-Based Intervention Sustainment: A Mixed-Method Study	2016	English	Implementation and sustainability or implementation model
Abara, W., Coleman, J. D., Fairchild, A., et al.	A faith-based community partnership to address HIV/AIDS in the southern United States: implementation, challenges, and lessons learned	2015	English	Implementation and sustainability or implementation model
Abela-Dimech, F., & Johnston, K.	Safe Searches: The Scale and Spread of a Quality Improvement Project	2017		Implementation and sustainability or implementation model
Acri, M., Hamovitch, E., Mini, M., et al.	Testing the 4Rs and 2Ss Multiple Family Group intervention: study protocol for a randomized controlled trial	2017		Implementation and sustainability or implementation model
Adams, A. K., Christens, B., Meinen, A., et al.	The obesity prevention initiative: A statewide effort to improve child health in wisconsin	2016	English	Implementation and sustainability or implementation model
Aidam, J., & Sombie, I.	The West African Health Organization's experience in improving the health research environment in the ECOWAS region	2016	English	Implementation and sustainability or implementation model
Altschaefl, M. R.	Promoting Treatment Integrity Of Parent- and Teacher-Delivered Math Fluency Interventions: An Adult Behavior Change Intervention	2015	English	Implementation and sustainability or implementation model
Ament, S. M., Gillissen, F., Moser, A., et al.	Factors associated with sustainability of 2 quality improvement programs after achieving early implementation success. A qualitative case study	2017	English	Implementation and sustainability or implementation model
Andersen, B. L., & Dorfman, C. S.	Evidence-based psychosocial treatment in the community: Considerations for dissemination and implementation	2016	English	Implementation and sustainability or implementation model
Baker, A. M., Riekert, K. A., Sawicki, G. S., et al.	CF RISE: Implementing a Clinic-Based Transition Program	2015	English	Implementation and sustainability or implementation model
Bao, J., Rodriguez, D. C., Paina, L., et al.	Monitoring and Evaluating the Transition of Large-Scale Programs in Global Health	2015	English	Implementation and sustainability or implementation model
Barker, M., Baird, J., Tinati, T., et al.	Translating Developmental Origins: Improving the Health of Women and Their Children Using a Sustainable Approach to Behaviour Change	2017	English	Implementation and sustainability or implementation model
Barrera, M., Jr., Berkel, C., & Castro, F. G.	Directions for the Advancement of Culturally Adapted Preventive Interventions: Local Adaptations, Engagement, and Sustainability	2017	English	Implementation and sustainability or implementation model
Bauer, M. S., Krawczyk, L., Tuozzo, K., et al.	Implementing and Sustaining Team-Based Telecare for Bipolar Disorder: Lessons Learned from a Model-Guided, Mixed Methods Analysis	2017	English	Implementation and sustainability or implementation model
Bennett, S., Ozawa, S., Rodriguez, D., et al.	Monitoring and evaluating transition and sustainability of donor-funded programs: Reflections on the Avahan experience	2015	English	Implementation and sustainability or implementation model
Bergh, A. M., Allanson, E., & Pattinson, R. C.	What is needed for taking emergency obstetric and neonatal programmes to scale?	2015	English	Implementation and sustainability or implementation model
Bhat, S., Kohlmeier, M., & Ray, S.	Bridging research, Education and practice across disciplines: Need for nutrition Education/Innovation Programme (NNEdPro)	2017	English	Implementation and sustainability or implementation model
Birken, S. A., Powell, B. J., Presseau, J., et al.	Combined use of the Consolidated Framework for Implementation Research (CFIR) and the Theoretical Domains Framework (TDF): a systematic review	2017	English	Implementation and sustainability or implementation model
Borges, E., Caliri, M., Haas, V., et al.	Use of the Diffusion of Innovation Model in venous ulcers by specialized professionals	2017		Implementation and sustainability or implementation model
Bousquet, J., Farrell, J., Crooks, G., et al.	Scaling up strategies of the chronic respiratory disease programme of the European Innovation Partnership on Active and Healthy Ageing (Action Plan B3: Area 5)	2016	English	Implementation and sustainability or implementation model
Breckenridge-Sproat, S. T., Throop, M. D., Raju, D., et al.	Building a Unit-Level Mentored Program to Sustain a Culture of Inquiry for Evidence-Based Practice	2015	English	Implementation and sustainability or implementation model
Bridges, J., May, C., Fuller, A., et al.	Optimising impact and sustainability: a qualitative process evaluation of a complex intervention targeted at compassionate care	2017	English	Implementation and sustainability or implementation model
Brockman, V.	Implementing the Mother-Baby Model of Nursing Care Using Models and Quality Improvement Tools	2015	English	Implementation and sustainability or implementation model
Cates, J. R., Calo, W., Trogdon, J., et al.	Application of the consolidated framework for implementation research (cfir) to identify factors that may influence implementation of a practice-based communication intervention to normalize HPV vaccination among preteens	2018		Implementation and sustainability or implementation model
Chodosh, J., & Weiner, M.	Implementing Models of Geriatric Care-Behind the Scenes	2017	English	Implementation and sustainability or implementation model
Clerkin, P., & MacFarlane, A.	An analysis of primary care elements of innovative personalised, community-based supports for people with dementia and their families/ carers in Ireland	2017		Implementation and sustainability or implementation model
Coles, E., Wells, M., Maxwell, M., et al.	The influence of contextual factors on healthcare quality improvement initiatives: What works, for whom and in what setting? Protocol for a realist review	2017	English	Implementation and sustainability or implementation model
Collister, B., Gutscher, A., & Ambrogiano, J.	Evaluating Innovations in Home Care for Performance Accountability	2016	English	Implementation and sustainability or implementation model
Colombo, R., & Wilson, C.	Prevention, intervention, and sustained wellness model (prism) care philosophy in cancer survivorship, palliative care, and chronic disease management in the era of healthcare reform: A perspective paper	2015	English	Implementation and sustainability or implementation model
Colquhoun, H. L., Lowe, D., Helis, E., et al.	Evaluation of a training program for medicines-oriented policymakers to use a database of systematic reviews	2016	English	Implementation and sustainability or implementation model
Cook, J. M., Dinnen, S., Thompson, R., et al.	A Quantitative Test of an Implementation Framework in 38 VA Residential PTSD Programs	2015	English	Implementation and sustainability or implementation model
Cook, S., de Kok, B., & Odland, M. L.	'It's a very complicated issue here': understanding the limited and declining use of manual vacuum aspiration for postabortion care in Malawi: a qualitative study	2017	English	Implementation and sustainability or implementation model
Cotic, Z., Rees, R., Wark, P. A., & Car, J.	Factors influencing the implementation, adoption, use, sustainability and scalability of eLearning for family medicine specialty training: A systematic review protocol	2016	English	Implementation and sustainability or implementation model
Crouse, H. L., Angel Soto, M., Razeghi, G., et al.	Utilizing a shared leadership model for development of an effective, locally-adapted and locally-relevant pediatric Triage training program in Latin America	2015	English	Implementation and sustainability or implementation model
Del Boca, F. K., McRee, B., Vendetti, J., et al.	The SBIRT program matrix: a conceptual framework for program implementation and evaluation	2017		Implementation and sustainability or implementation model
Eakin, M. N., Ugbah, L., Arnautovic, T., et al.	Implementing and sustaining an early rehabilitation program in a medical intensive care unit: A qualitative analysis	2015	English	Implementation and sustainability or implementation model
Edward, K. L., Walker, K., & Duff, J.	A multi-state, multi-site, multi-sector healthcare improvement model: Implementing evidence for practice	2017	English	Implementation and sustainability or implementation model
Ehrhart, M. G., Torres, E. M., Green, A. E., et al.	Leading for the long haul: a mixed-method evaluation of the Sustainment Leadership Scale (SLS)	2018		Implementation and sustainability or implementation model
Engelbright, C. L.	Planning for a Community Supported Farmers Market in a Rural USDA Food Desert	2015	English	Implementation and sustainability or implementation model
Enzmann, D. R.	The risks of innovation in health care	2015	English	Implementation and sustainability or implementation model
Fortune-Britt, A. G., Nieuwsma, J. A., Gierisch, J. M., et al.	Evaluating the implementation and sustainability of a program for enhancing veterans' intimate relationships	2015	English	Implementation and sustainability or implementation model
Gammell, K. L.	Water, sanitation, and hygiene (WASH) education: Exploring best practices used in the Dominican Republic	2016	English	Implementation and sustainability or implementation model
Goldstein, H., & Olszewski, A.	Developing a Phonological Awareness Curriculum: Reflections on an Implementation Science Framework	2015	English	Implementation and sustainability or implementation model
Gramlich, L. M., Sheppard, C. E., Wasylak, T., et al.	Implementation of Enhanced Recovery After Surgery: a strategy to transform surgical care across a health system	2017	English	Implementation and sustainability or implementation model
Green, S. A., Bell, D., & Mays, N.	Identification of factors that support successful implementation of care bundles in the acute medical setting: a qualitative study	2017	English	Implementation and sustainability or implementation model
Greenhalgh, T., Wherton, J., Papoutsi, C., et al.	Beyond Adoption: A New Framework for Theorizing and Evaluating Nonadoption, Abandonment, and Challenges to the Scale-Up, Spread, and Sustainability of Health and Care Technologies	2017	English	Implementation and sustainability or implementation model
Hamberger, L. K., Rhodes, K., & Brown, J.	Screening and Intervention for Intimate Partner Violence in Healthcare Settings: Creating Sustainable System-Level Programs	2015		Implementation and sustainability or implementation model
Harper, D. C., Selleck, C. S., Eagerton, G., et al.	PARTNERSHIP TO IMPROVE QUALITY CARE FOR VETERANS: THE VA NURSING ACADEMY	2015		Implementation and sustainability or implementation model
Harris, C., Allen, K., King, R., et al.	Sustainability in Health care by Allocating Resources Effectively (SHARE) 2: identifying opportunities for disinvestment in a local healthcare setting	2017	English	Implementation and sustainability or implementation model
Harris, C., Allen, K., Waller, C., et al.	Sustainability in health care by allocating resources effectively (SHARE) 3: examining how resource allocation decisions are made, implemented and evaluated in a local healthcare setting	2017	English	Implementation and sustainability or implementation model
Harris, C., Green, S., & Elshaug, A. G.	Sustainability in Health care by Allocating Resources Effectively (SHARE) 10: operationalising disinvestment in a conceptual framework for resource allocation	2017	English	Implementation and sustainability or implementation model
Harris, C., Ko, H., Waller, C., et al.	Sustainability in health care by allocating resources effectively (SHARE) 4: exploring opportunities and methods for consumer engagement in resource allocation in a local healthcare setting	2017	English	Implementation and sustainability or implementation model
Hayes, C. W., & Goldmann, D.	Highly Adoptable Improvement: A Practical Model and Toolkit to Address Adoptability and Sustainability of Quality Improvement Initiatives	2018		Implementation and sustainability or implementation model
Hojberg, H., Rasmussen, C. D. N., Osborne, R. H., et al.	Identifying a practice-based implementation framework for sustainable interventions for improving the evolving working environment: Hitting the Moving Target Framework	2018	English	Implementation and sustainability or implementation model
Innis, J., Dryden-Palmer, K., Perreira, T., et al.	How do health care organizations take on best practices? A scoping literature review	2015	English	Implementation and sustainability or implementation model
James, S., Thompson, R. W., & Ringle, J. L.	The Implementation of Evidence-Based Practices in Residential Care	2017		Implementation and sustainability or implementation model
Kalolo, A., Radermacher, R., Stoermer, M., et al.	Factors affecting adoption, implementation fidelity, and sustainability of the Redesigned Community Health Fund in Tanzania: a mixed methods protocol for process evaluation in the Dodoma region	2015	English	Implementation and sustainability or implementation model
Katz, J., & Wandersman, A.	Technical Assistance to Enhance Prevention Capacity: a Research Synthesis of the Evidence Base	2016	English	Implementation and sustainability or implementation model
Khalil, H.	The triple C (consultation, collaboration and consolidation) model: a way forward to sustainability of evidence into practice	2017		Implementation and sustainability or implementation model
Kozica, S. L., Lombard, C. B., Harrison, C. L., et al.	Evaluation of a large healthy lifestyle program: informing program implementation and scale-up in the prevention of obesity	2016	English	Implementation and sustainability or implementation model
Lau, A. S., & Brookman-Frazee, L.	The 4KEEPS study: identifying predictors of sustainment of multiple practices fiscally mandated in children's mental health services	2016	English	Implementation and sustainability or implementation model
Lehrer, H. M., Dubois, S. K., Brown, S. A., et al.	Resilience-based Diabetes Self-management Education: Perspectives From African American Participants, Community Leaders, and Healthcare Providers	2017	English	Implementation and sustainability or implementation model
Luig, T., Asselin, J., Sharma, A. M., et al.	Understanding implementation of complex interventions in primary care teams	2018		Implementation and sustainability or implementation model
Magee, M., Bardsley, J. K., Wallia, A., et al.	Transitioning the Adult with Type 2 Diabetes From the Acute to Chronic Care Setting: Strategies to Support Pragmatic Implementation Success	2017	English	Implementation and sustainability or implementation model
Martindale-Adams, J., Tah, T., Finke, B., et al.	Implementation of the REACH model of dementia caregiver support in American Indian and Alaska Native communities	2017	English	Implementation and sustainability or implementation model
Mayer, A. B.	Documenting Perceived Effectiveness of Community-Based Health Promotion Coalitions: A Grounded Theory Approach	2015	English	Implementation and sustainability or implementation model
McWilliam, J., Brown, J., Sanders, M. R., et al.	The Triple P Implementation Framework: the Role of Purveyors in the Implementation and Sustainability of Evidence-Based Programs	2016	English	Implementation and sustainability or implementation model
Mellon, D.	Evaluating Evidence Aid as a complex, multicomponent knowledge translation intervention	2015	English	Implementation and sustainability or implementation model
Melnyk, B.	Models to guide the implementation and sustainability of evidence-based practice: A call to action for further use and research. Worldviews on Evidence-Based Nursing, 14 (4), 255–256	2017		Implementation and sustainability or implementation model
Melnyk, B. M.	Models to Guide the Implementation and Sustainability of Evidence-Based Practice: A Call to Action for Further Use and Research	2017		Implementation and sustainability or implementation model
Miller, K. L.	Patient centered care: A path to better health outcomes through engagement and activation	2016	English	Implementation and sustainability or implementation model
Misso, M. L., Ilic, D., Haines, T. P., et al.	Development, implementation and evaluation of a clinical research engagement and leadership capacity building program in a large Australian health care service	2016	English	Implementation and sustainability or implementation model
Mitchell, S. E., Weigel, G. M., Laurens, V., et al.	Implementation and adaptation of the Re-Engineered Discharge (RED) in five California hospitals: a qualitative research study	2017	English	Implementation and sustainability or implementation model
Molnar, A., Renahy, E., O'Campo, P., et al.	Using Win-Win Strategies to Implement Health in All Policies: A Cross-Case Analysis	2016	English	Implementation and sustainability or implementation model
Moore, S., & Stichler, J. F.	Engaging Clinical Nurses in Quality Improvement Projects	2015	English	Implementation and sustainability or implementation model
Nelson, G., Macnaughton, E., & Goering, P.	What qualitative research can contribute to a randomized controlled trial of a complex community intervention	2015	English	Implementation and sustainability or implementation model
Nichols, L. O., Martindale-Adams, J., Burns, R., et al.	REACH VA: Moving from Translation to System Implementation	2016	English	Implementation and sustainability or implementation model
Nkoy, F., Fassl, B., Stone, B., et al.	Improving Pediatric Asthma Care and Outcomes Across Multiple Hospitals	2015	English	Implementation and sustainability or implementation model
Northridge, M. E., Birenz, S., Gomes, D. M., et al.	Views of Dental Providers on Primary Care Coordination at Chairside: A Pilot Study	2016		Implementation and sustainability or implementation model
Palinkas, L. A., Spear, S. E., Mendon, S. J., et al.	Measuring sustainment of prevention programs and initiatives: a study protocol	2016	English	Implementation and sustainability or implementation model
Papadakis, S., Cole, A. G., Reid, R. D., et al.	Increasing Rates of Tobacco Treatment Delivery in Primary Care Practice: Evaluation of the Ottawa Model for Smoking Cessation	2016	English	Implementation and sustainability or implementation model
Perry, R., Golley, R., Hartley, J., et al.	The adaptation and translation of the PEACH™ RCT intervention: the process and outcomes of the PEACH™ in the community trial	2017		Implementation and sustainability or implementation model
Roberts-Gray, C., Sweitzer, S. J., Ranjit, N., et al.	Structuring Process Evaluation to Forecast Use and Sustainability of an Intervention: Theory and Data From the Efficacy Trial for Lunch Is in the Bag	2017	English	Implementation and sustainability or implementation model
Rothstein, J. D., Leontsini, E., Olortegui, M. P., et al.	Determinants of caregivers' use and adoption of household water chlorination: A qualitative study with peri-urban communities in the Peruvian Amazon	2015	English	Implementation and sustainability or implementation model
Rutten, A., Wolff, A., & Streber, A.	Sustainable Implementation of Evidence-Based Programmes in Health Promotion: A Theoretical Framework and Concept of Interactive Knowledge to Action. [German]	2016	German	Implementation and sustainability or implementation model
Ryan, R. W., Harris, K. K., Mattox, L., et al.	Nursing Leader Collaboration to Drive Quality Improvement and Implementation Science	2015	English	Implementation and sustainability or implementation model
Schutte, L., van den Borne, M., Kok, G., et al.	Innovatively Supporting Teachers' Implementation of School-Based Sex Education: Developing A Web-Based Coaching Intervention From Problem to Solution	2016	English	Implementation and sustainability or implementation model
Shelton, R. C., Charles, T. A., Dunston, S. K., et al.	Advancing understanding of the sustainability of lay health advisor (LHA) programs for African-American women in community settings	2017	English	Implementation and sustainability or implementation model
Shelton, R. C., Dunston, S. K., Leoce, N., et al.	Predictors of activity level and retention among African American lay health advisors (LHAs) from The National Witness Project: Implications for the implementation and sustainability of community-based LHA programs from a longitudinal study	2016	English	Implementation and sustainability or implementation model
Sherman, C. W., & Steiner, S. C.	Implementing Sustainable Evidence-Based Interventions in the Community	2016	English	Implementation and sustainability or implementation model
Shirey, M. R.	LEADERSHIP PRACTICES FOR HEALTHY WORK ENVIRONMENTS	2017		Implementation and sustainability or implementation model
Simos, J., Spanswick, L., Palmer, N., et al.	The role of health impact assessment in Phase V of the Healthy Cities European Network	2015	English	Implementation and sustainability or implementation model
Smallwood, S. W., Freedman, D. A., Pitner, R. O., et al.	Implementing a Community Empowerment Center to Build Capacity for Developing, Implementing, and Sustaining Interventions to Promote Community Health	2015	English	Implementation and sustainability or implementation model
Sorensen, T. D., Pestka, D., Sorge, L. A., et al.	A qualitative evaluation of medication management services in six Minnesota health systems	2016		Implementation and sustainability or implementation model
Takeuchi, R., Kawamura, K., Kawamura, S., et al.	Evaluation of the child oral health promotion 'MaliMali' Programme based on schools in the Kingdom of Tonga	2017	English	Implementation and sustainability or implementation model
Talsma, A., McLaughlin, M., Bathish, M., et al.	The Quality, Implementation, and Evaluation Model: A Clinical Practice Model for Sustainable Interventions	2014		Implementation and sustainability or implementation model
Thiele Schwarz, U., Lundmark, R., & Hasson, H.	The Dynamic Integrated Evaluation Model (DIEM): Achieving Sustainability in Organizational Intervention through a Participatory Evaluation Approach	2016		Implementation and sustainability or implementation model
Thompson, T., Kreuter, M. W., Caito, N., et al.	Implementing an Evidence-based Tobacco Control Program at Five 2-1-1 Call Centers: An Evaluation Using the Consolidated Framework for Implementation Research	2017	English	Implementation and sustainability or implementation model
Van Hoye, A., Larsen, T., Sovik, M., et al.	Evaluation of the Coaches Educators training implementation of the PAPA project: A comparison between Norway and France	2015		Implementation and sustainability or implementation model
Velasco, V., Griffin, K. W., Antichi, M., et al.	A large-scale initiative to disseminate an evidence-based drug abuse prevention program in Italy: Lessons learned for practitioners and researchers	2015	English	Implementation and sustainability or implementation model
Virgolino, A., Heitor, M. J., Carreiras, J., et al.	Facing unemployment: study protocol for the implementation and evaluation of a community-based intervention for psychological well-being promotion	2017	English	Implementation and sustainability or implementation model
Walker-Czyz, A.	The Impact of an Integrated Electronic Health Record Adoption on Nursing Care Quality	2016	English	Implementation and sustainability or implementation model
Walters, L. E. M., Scott, R. E., & Mars, M.	A Teledermatology Scale-Up Framework and Roadmap for Sustainable Scaling: Evidence-Based Development	2018		Implementation and sustainability or implementation model
Wang, M. Y., Kao, C. C., & Lin, C. F.	The EPCOR model: a model for promoting the successful implementation of evidence-based nursing in hospital-based settings	2015	English	Implementation and sustainability or implementation model
Ward, J., Davies, G., Dugdale, S., et al.	Achieving digital health sustainability: Breaking free and CGL	2017	English	Implementation and sustainability or implementation model
Weiss, S., Tobin, J., Lopez, M., et al.	Translating an Evidence-Based Behavioral Intervention for Women Living with HIV into Clinical Practice: The SMART/EST Women's Program	2015		Implementation and sustainability or implementation model
Winterton, R., & Hulme Chambers, A.	Developing sustainable social programmes for rural ethnic seniors: perspectives of community stakeholders	2017		Implementation and sustainability or implementation model
Wozniak, L., Soprovich, A., Rees, S., et al.	Impact of Organizational Stability on Adoption of Quality-Improvement Interventions for Diabetes in Primary Care Settings	2015		Implementation and sustainability or implementation model
Xiang, X., Robinson-Lane, S., Rosenberg, W., et al.	Implementing and sustaining evidence-based practice in health care: The Bridge Model experience	2018		Implementation and sustainability or implementation model
Yoos, A., Kenigsberg, T., & Willacy, E.	Re-aiming program design and implementation: A preliminary process evaluation of a workforce development program	2017		Implementation and sustainability or implementation model
Zullig, L. L., & Bosworth, H. B.	Selecting, adapting, and sustaining programs in health care systems	2015	English	Implementation and sustainability or implementation model
Bal, R., Stoopendaal, A. M., & van de Bovenkamp, H.	[Resilience and patient safety: how can health care regulations contribute?]	2015	Dutch	Language
Becker, I., Wallmann-Sperlich, B., Rupp, R. et al.	[Workplace Interventions to Reduce Sedentary Behavior: A Systematic Review]	2017	German	Language
Cuadrado, C.	[Public health policies in Chile: seeking to regain trust]	2016	Spanish	Language
Han, J., & Zhou, Y.	[Research progress in material metabolism and its effects on resource and environment]	2017	Journal Article	Language
Muche-Borowski, C., Nothacker, M., & Kopp, I.	[Implementation of clinical practice guidelines: how can we close the evidence-practice gap?]	2015	German	Language
Palyga, S. & Dent, C.	Sa community foodies; The experiences of volunteers and participants being trained and training in their local community	2016		Language
Rapin, J., D’Amour, D., Penseyres, T., et al.	Développement d'un système de gestion de la performance des soins dans un centre hospitalier universitaire suisse	2017		Language
Seo, G. S.	Quality of care in inflammatory bowel disease. [Korean]	2015	Korean	Language
Voevodin, M. & Komesaroff, P.	How do we know we have a sustainable food system? when the population is healthy	2016		Language
Zhao, J.	Research progress on nursing human resource management based on iceberg quality model	2018		Language
Abson, D. J., Fischer, J., Leventon, J., et al.	Leverage points for sustainability transformation	2017	English	Model for public health or community setting only
Chilundo, B. G., Cliff, J. L., Mariano, A. R., et al.	Relaunch of the official community health worker programme in Mozambique: is there a sustainable basis for iCCM policy?	2015	English	Model for public health or community setting only
Dijkman, M. A. M., Harting, J., van Tol, L., et al.	Sustainability of the good behaviour game in Dutch primary schools	2017		Model for public health or community setting only
Garst, J., L'Heveder, R., Siminerio, L. M., et al.	Sustaining diabetes prevention and care interventions: A multiple case study of translational research projects	2017	English	Model for public health or community setting only
George, A. S., LeFevre, A. E., Schleiff, M., et al.	Hubris, humility and humanity: expanding evidence approaches for improving and sustaining community health programmes	2018		Model for public health or community setting only
Greenberg, M. T., Feinberg, M. E., Johnson, L. E., et al.	Factors that predict financial sustainability of community coalitions: five years of findings from the PROSPER partnership project	2015	English	Model for public health or community setting only
Iwelunmor, J., Blackstone, S., Veira, D., et al. (b)	Toward the sustainability of health interventions implemented in sub-Saharan Africa: a systematic review and conceptual framework	2016	English	Model for public health or community setting only
Mendes, R., Plaza, V., & Wallerstein, N.	Sustainability and power in health promotion: community-based participatory research in a reproductive health policy case study in New Mexico	2016		Model for public health or community setting only
Nyholm, L., Salmela, S., Nyström, L., et al.	Sustainability in care through an ethical practice model	2018		Model for public health or community setting only
Roy, M., Czaicki, N., Holmes, C., et al.	Understanding Sustained Retention in HIV/AIDS Care and Treatment: a Synthetic Review	2016	English	Model for public health or community setting only
Shelton, R. C., Cooper, B. R., & Stirman, S. W.	The Sustainability of Evidence-Based Interventions and Practices in Public Health and Health Care	2018		Model for public health or community setting only
Stolldorf, D. P.	Sustaining Health Care Interventions to Achieve Quality Care	2017		Model for public health or community setting only
Stolldorf, D. P., Havens, D. S., & Jones, C. B.	Sustaining Innovations in Complex Health Care Environments: A Multiple-Case Study of Rapid Response Teams	2016	English	Model for public health or community setting only
Tabak, R. G., Duggan, K., Smith, C., et al.	Assessing Capacity for Sustainability of Effective Programs and Policies in Local Health Departments	2016	English	Model for public health or community setting only
Vermeer, A. J., Van Assema, P., Hesdahl, B., et al.	Factors influencing perceived sustainability of Dutch community health programs	2015	English	Model for public health or community setting only
Abraham, H., Gizaw, S., & Urge, M.	Identification of breeding objectives for Begait goat in western Tigray, North Ethiopia	2018		Models for other sectors
Abuhejleh, A., Dulaimi, M., & Ellahham, S.	Using lean management to leverage innovation in healthcare projects: Case study of a public hospital in the UAE	2016	English	Models for other sectors
Alcala, F. J., Martin-Martin, M., Guerrera, F., et al.	A feasible methodology for groundwater resource modelling for sustainable use in sparse-data drylands: Application to the Amtoudi Oasis in the northern Sahara	2018		Models for other sectors
Allen, T., & Prosperi, P.	Modeling Sustainable Food Systems	2016	English	Models for other sectors
Andreasson, J., Eriksson, A., & Dellve, L.	Health care managers' views on and approaches to implementing models for improving care processes	2016		Models for other sectors
Annunziata, A., & Mariani, A.	Consumer perception of sustainability attributes in organic and local food	2017		Models for other sectors
Barry, C. N., Abraham, K. M., Weaver, K. R., et al.	Innovating team-based outpatient mental health care in the Veterans Health Administration: Staff-perceived benefits and challenges to pilot implementation of the Behavioral Health Interdisciplinary Program (BHIP)	2016	English	Models for other sectors
Binti Md Isa, Y.	Harm reduction in the context of drug use in malaysia, a critical analysis of its justification and its compatibility with the criminal justice approach	2015	English	Models for other sectors
Bjorn, A., & Hauschild, M. Z.	Introducing carrying capacity-based normalisation in LCA: framework and development of references at midpoint level	2015	English	Models for other sectors
Brunoro, C. M., Bolis, I., & Sznelwar, L. I.	Exploring work-related issues on corporate sustainability	2016		Models for other sectors
Busse, H. A., Jogo, W., Fofanah, M., et al.	Participatory Assessment of Factors Influencing Nutrition and Livelihoods in Rural Ethiopia: Implications for Measuring Impacts of Multisector Nutrition Programs	2017	English	Models for other sectors
Cao, S., Zhang, J., Chen, L., et al.	Ecosystem water imbalances created during ecological restoration by afforestation in China, and lessons for other developing countries	2016	English	Models for other sectors
Carinci, F., Van Gool, K., Mainz, J., et al.	Towards actionable international comparisons of health system performance: Expert revision of the OECD framework and quality indicators	2015	English	Models for other sectors
Chapman, A., & Darby, S.	Evaluating sustainable adaptation strategies for vulnerable mega-deltas using system dynamics modelling: Rice agriculture in the Mekong Delta's An Giang Province, Vietnam	2016	English	Models for other sectors
Christis, M., Geerken, T., Vercalsteren, A., et al.	Value in sustainable materials management strategies for open economies case of Flanders (Belgium)	2015	English	Models for other sectors
Chu, J., Wang, J., & Wang, C.	A structure-efficiency based performance evaluation of the urban water cycle in northern China and its policy implications	2015	English	Models for other sectors
Ciaburri, M., Napolitano, M., & Bravo, E.	Business Planning in Biobanking: How to Implement a Tool for Sustainability	2017	English	Models for other sectors
Clavijo, A., Kronberg, M. F., Rossen, A., et al.	The nematode Caenorhabditis elegans as an integrated toxicological tool to assess water quality and pollution	2016	English	Models for other sectors
Dalerum, F., & Miranda, M.	Game auction prices are not related to biodiversity contributions of southern African ungulates and large carnivores	2016	English	Models for other sectors
Demartini, E., Gaviglio, A., & Bertoni, D.	Integrating agricultural sustainability into policy planning: A geo-referenced framework based on Rough Set theory	2015	English	Models for other sectors
Demirkesen, A. C., & Evrendilek, F.	Compositing climate change vulnerability of a Mediterranean region using spatiotemporally dynamic proxies for ecological and socioeconomic impacts and stabilities	2017	English	Models for other sectors
Ding, Q., Wang, Y., Chen, X., et al.	Effects of economics and demographics on global fisheries sustainability	2017	English	Models for other sectors
Du Mortier, S., Mukangu, S., Sagna, C., et al.	A decade of an HIV workplace programme in armed conflict zones; a social responsibility response of the International Committee of the Red Cross	2016	English	Models for other sectors
Du, B., Liu, Q., & Li, G.	Coordinating Leader-Follower Supply Chain with Sustainable Green Technology Innovation on Their Fairness Concerns	2017	English	Models for other sectors
Engel-Enright, C.	Consumer product preferences of cultural textile products: Co-design with textile artisans from Guatemala and Peru	2016	English	Models for other sectors
Fleuren, B. B., de Grip, A., Jansen, N. W., et al.	Critical reflections on the currently leading definition of sustainable employability	2016	English	Models for other sectors
Forrester, I. T., Mayaka, P., Brown-Fraser, S., et al.	Earthquake Disaster Resilience: A Framework for Sustainable Gardening in Haiti's Vulnerable Population	2017	English	Models for other sectors
Geijzendorffer, I. R., Cohen-Shacham, E., Cord, A. F., et al.	Ecosystem services in global sustainability policies	2017	English	Models for other sectors
Gill, S., & Benatar, S. R.	History, Structure and Agency in Global Health Governance Comment on "Global Health Governance Challenges 2016 - Are We Ready?"	2016	English	Models for other sectors
Gu, B., Fujiwara, T., Jia, R., et al.	Methodological aspects of modeling household solid waste generation in Japan: Evidence from Okayama and Otsu cities	2017	English	Models for other sectors
Guo, J., Yue, D., Li, K., et al.	Biocapacity optimization in regional planning	2017	English	Models for other sectors
Haas, T. C., & Ferreira, S. M.	Combating Rhino Horn Trafficking: The Need to Disrupt Criminal Networks	2016	English	Models for other sectors
Hanberger, A., Lundstrom, U., & Marald, G.	Intentions and knowledge shaping local safety policy: A comparison of two Swedish cities	2015	English	Models for other sectors
Henry, H. F., & Suk, W. A.	Sustainable exposure prevention through innovative detection and remediation technologies from the NIEHS Superfund Research Program	2017	English	Models for other sectors
Hobbs, T. J., Neumann, C. R., Meyer, W. S., et al.	Models of reforestation productivity and carbon sequestration for land use and climate change adaptation planning in South Australia	2016	English	Models for other sectors
Hossain, M. U., Poon, C. S., Dong, Y. H., et al.	Development of social sustainability assessment method and a comparative case study on assessing recycled construction materials	2017	English	Models for other sectors
Khair, S. M., Mushtaq, S., & Reardon-Smith, K.	Groundwater Governance in a Water-Starved Country: Public Policy, Farmers' Perceptions, and Drivers of Tubewell Adoption in Balochistan, Pakistan	2015	English	Models for other sectors
Kumar, N., Plenert, E., Hwang, S. W., et al.	Sustaining housing first after a successful research demonstration trial: Lessons learned in a large urban center	2017	English	Models for other sectors
Layton, A., Bras, B., & Weissburg, M.	Designing Industrial Networks Using Ecological Food Web Metrics	2016	English	Models for other sectors
Lees, K., Guthrie, B., Henderson, E., et al.	NUCare: Advancing research on technological integration for self-management in the aging population	2018		Models for other sectors
Mangone, E. R., Agarwal, S., L'Engle, K., et al.	Sustainable Cost Models for mHealth at Scale: Modeling Program Data from m4RH Tanzania	2016	English	Models for other sectors
McVeigh, T., Reighard, A., Day, A., et al.	Show-Me-Careers: Missouri's transition to employment collaborative	2017		Models for other sectors
Morgan, A. U., Grande, D. T., Carter, T., et al.	Penn Center for Community Health Workers: Step-by-Step Approach to Sustain an Evidence-Based Community Health Worker Intervention at an Academic Medical Center	2016		Models for other sectors
Nazar, H., & Nazar, Z.	Community pharmacy minor ailment services in England: Pharmacy stakeholder perspectives on the factors affecting sustainability	2018		Models for other sectors
Oberth, G., & Whiteside, A.	What does sustainability mean in the HIV and AIDS response?	2016	English	Models for other sectors
Othoniel, B., Rugani, B., Heijungs, R., et al.	Assessment of Life Cycle Impacts on Ecosystem Services: Promise, Problems, and Prospects	2016	English	Models for other sectors
Padula, W. V., Lee, K. K. H., & Pronovost, P. J.	Using Economic Evaluation to Illustrate Value of Care for Improving Patient Safety and Quality: Choosing the Right Method	2017	English	Models for other sectors
Paule-Mercado, M. A., Lee, B. Y., Memon, S. A., et al.	Influence of land development on stormwater runoff from a mixed land use and land cover catchment	2017	English	Models for other sectors
Perry, B. D., Robinson, T. P., & Grace, D. C.	Review: Animal health and sustainable global livestock systems	2018		Models for other sectors
Prince, K., Lorrilliere, R., Barbet-Massin, M., et al.	Forecasting the effects of land use scenarios on farmland birds reveal a potential mitigation of climate change impacts	2015	English	Models for other sectors
Rakicevic, Z., Omerbegovic-Bijelovic, J., & Lecic-Cvetkovic, D.	A model for effective planning of SME support services	2016	English	Models for other sectors
Rose, S., Hall, E., Etienne, V., et al.	Continuing education and job satisfaction in a rural haitian hospital	2017		Models for other sectors
Runhaar, H. A. C., van der Windt, H. J., & van Tatenhove, J. P. M.	Productive science-policy interactions for sustainable coastal management: Conclusions from the Wadden Sea area	2016	English	Models for other sectors
Sau, A.	A Simulation Study on Hypothetical Ebola Virus Transmission in India Using Spatiotemporal Epidemiological Modeler (STEM): A Way towards Precision Public Health	2017	English	Models for other sectors
Schreck, M., & Wagner, J.	Incentivizing secondary raw material markets for sustainable waste management	2017	English	Models for other sectors
Seed, B.	Sustainability in the Qatar national dietary guidelines, among the first to incorporate sustainability principles	2015		Models for other sectors
Steg, L., Perlaviciute, G., & van der Werff, E.	Understanding the human dimensions of a sustainable energy transition	2015	English	Models for other sectors
Strassner, C., Kahl, B. J., Paoletti, F., et al.	The organic food system as a framework for a global, sustainable and healthy diet, taking into account regional and cultural adaptations (Organic Diet Project, ODP)	2015	English	Models for other sectors
Subramanian, V., Semenzin, E., Hristozov, D., et al.	Sustainable nanotechnology decision support system: bridging risk management, sustainable innovation and risk governance	2016	English	Models for other sectors
Sun, Q.	Empirical research on coordination evaluation and sustainable development mechanism of regional logistics and new-type urbanization: a panel data analysis from 2000 to 2015 for Liaoning Province in China	2017	English	Models for other sectors
Tickner, J. A., Schifano, J. N., Blake, A., et al.	Advancing safer alternatives through functional substitution	2015	English	Models for other sectors
Townsend, T. J., Ramsden, S. J., & Wilson, P.	Analysing reduced tillage practices within a bio-economic modelling framework	2016	English	Models for other sectors
Trego, L. L.	Developing a military nurse scientist program of research: A military women's health exemplar	2017	English	Models for other sectors
Tuljapurkar, S.	The big challenges in modeling human and environmental well-being	2016	English	Models for other sectors
Uzarski, D., Burke, J., Turner, B., et al.	A Plan for Academic Biobank Solvency-Leveraging Resources and Applying Business Processes to Improve Sustainability	2015	English	Models for other sectors
Villarruel, A. M.	Building Innovation and Sustainability in Programs of Research	2017	English	Models for other sectors
Webb, R., Bai, X., Smith, M. S., et al.	Sustainable urban systems: Co-design and framing for transformation	2017	English	Models for other sectors
Whelan, J., Love, P., Millar, L., et al.	Sustaining obesity prevention in communities: a systematic narrative synthesis review	2018		Models for other sectors
Abakar, M. F., Schelling, E., Bechir, M., et al.	Trends in health surveillance and joint service delivery for pastoralists in West and Central Africa	2016	English	No Model
Abba, K., Zammit, R., Horton, S., et al.	WA23 Research methodology workshop	2015	English	No Model
Abrahams, E., Foti, M., & Kean, M. A.	Accelerating the delivery of patient-centered, high-quality cancer care	2015	English	No Model
Abughosh, S., Wang, X., Serna, O., et al. (a)	A motivational interviewing (MI) intervention by pharmacy students to prevent medication discontinuationx	2017	English	No Model
Abughosh, S., Wang, X., Serna, O., et al. (b)	A motivational interviewing intervention by pharmacy students to improve medication adherence	2017	English	No Model
Adams, K. W., Kletsov, S., Lamm, R. J., et al.	Role for egr1 in the transcriptional program associated with neuronal differentiation of pc12 cells	2017	English	No Model
Adebanji, O., Maciocia, L. R., Sherrard, J., et al.	What effect do practice visits have upon opportunistic chlamydia screening test uptake and case detection in primary care? an audit of 81 general practices in oxfordshire	2016	English	No Model
Adelman, W.	Achieving quality health services for adolescents	2016	English	No Model
Afieroho, E.-O.-K., Eng, B., & Eng, M.	Dying Intestate or With a Will on Toxic Estate? An Evaluation of Petroleum Fiscal Systems and The Economic and Policy Implications for Decommissioning of Onshore Crude Oil Fields in Nigeria	2018	English	No Model
Agimi, Y., Regasa, L., Ivins, B., et al.	Role of Department of Defense Policies in Identifying Traumatic Brain Injuries Among Deployed US Service Members, 2001-2016	2018		No Model
Agnes, L., Shelley, V., & Balraj, M.	Stroke action plan: The reality of the dream	2017	English	No Model
Ahmed, S., Hayward, J., & Ahmed, M.	Primary care professionals' perceptions of using a short family history questionnaire	2016	English	No Model
Ahmed, S., Siegel, C. A., & Melmed, G. Y.	Implementing Quality Measures for Inflammatory Bowel Disease	2015	English	No Model
Alam, M., & Lee, D. U.	ECO-friendly synthesis, physicochemical studies, biological assay and molecular docking of steroidal oxime-ethers	2015	English	No Model
Alemnji, G., Edghill, L., Guevara, G., et al.	Development and implementation of the caribbean laboratory quality management systems stepwise improvement process (LQMS-SIP) towards accreditation	2017	English	No Model
Alemu, Z. A., Ahmed, A. A., Yalew, A. W., et al.	Individual and community level factors with a significant role in determining child height-for-age Z score in East Gojjam Zone, Amhara Regional State, Ethiopia: a multilevel analysis	2017	English	No Model
Alexander, K. A., Jemmott, L. S., Teitelman, A. M., et al.	Addressing sexual health behaviour during emerging adulthood: a critical review of the literature	2015		No Model
Alhassan, R. K., Nketiah-Amponsah, E., & Arhinful, D. K.	Design and implementation of community engagement interventions towards healthcare quality improvement in Ghana: a methodological approach	2016	English	No Model
Allen, J., Kildea, S., Hartz, D. L., et al.	The motivation and capacity to go 'above and beyond': Qualitative analysis of free-text survey responses in the M@NGO randomised controlled trial of caseload midwifery	2017		No Model
Alles, B., Mejean, C., Fassier, P., et al.	Sociodemographic characteristics associated with sustainable food choice motives during purchasing in French adults	2015	English	No Model
Al-Wahaibi, A., & Zeka, A.	Health impacts from living near a major industrial park in Oman	2015	English	No Model
Amar, C., Pomey, M. P., SanMartin, C., et al.	Sustainability: orthopaedic surgery wait time management strategies	2015	English	No Model
Amaria, R., Prieto, P., Tetzlaff, M., et al.	Neoadjuvant plus adjuvant dabrafenib and trametinib versus standard of care in patients with high-risk, surgically resectable melanoma: A single-centre, open-label, randomised, phase 2 trial	2018		No Model
American College of Obstetricians and Gynecologists.	Committee Opinion No. 657 Summary: The Obstetric and Gynecologic Hospitalist	2016	English	No Model
Amerson, R.	Moving Beyond the “Medical Mission” Model for International Service-Learning	2016		No Model
Amrichova, J., Lacina, L., Pindjakova, J., et al.	Detailed FACS, migration, and invasion assay analyses of MeLiM melanoma model	2018		No Model
Anderson, B. O.	IS-1 Breast cancer initiative 2.5 (BCI2.5): A framework for systematic improvement in global breast cancer outcomes	2017	English	No Model
Anderson, R., & Hardwick, R.	Realism and resources: Towards more explanatory economic evaluation	2016	English	No Model
Angwenyi, V., Asante, K. P., Traore, A., et al.	Health providers' perceptions of clinical trials: Lessons from Ghana, Kenya and Burkina Faso	2015	English	No Model
Anonymous	NURSING RESEARCH ONLINE	2016		No Model
Anonymous (b)	Skin testing for allergic rhinitis: A health technology assessment	2016	English	No Model
Anonymous (d)	Experimental Biology 2016, EB	2016	English	No Model
Anonymous ©	Quality department evolution to deeper data, more efficient action	2016	English	No Model
Anoushiravani, A. A., Sayeed, Z., El-Othmani, M. M., et al.	High Reliability of Care in Orthopedic Surgery: Are We There Yet?	2016	English	No Model
Ansari, S., Hosseinzadeh, H., Dennis, S. M., et al.	Empowerment of primary care patients with chronic obstructive pulmonary disease (COPD) in the context of multi-morbidity by tailored self-management education in Sydney, Australia	2017	English	No Model
Antonelli, K., O'mally, J., & Steverson, A.	Participant Experiences in an Employment Mentoring Program for College Students with Visual Impairments	2018		No Model
Antunes, A., Neto, S., Carnide, F., et al.	Biofeedback-assisted learning of scapula dynamic control is influenced by the dimensionality of the feedback information	2016	English	No Model
Arango, C., Calvo, A., Moreno, M., et al.	Psychoeducational group intervention for adolescents with psychosis and their families. A two-year follow-up: The piensa trial	2015	English	No Model
Armbruster, S., Song, J., Gatus, L., et al.	Long-term BMI follow-up after a prospective physical activity intervention for endometrial cancer survivors: What's the skinny?	2017	English	No Model
Armstrong, N. E.	A Quality Improvement Project Measuring the Effect of an Evidence-Based Civility Training Program on Nursing Workplace Incivility in a Rural Hospital Using Quantitative Methods	2017		No Model
Asche, C. V., Seal, B., Kahler, K. H., et al.	Evaluation of Healthcare Interventions and Big Data: Review of Associated Data Issues	2017	English	No Model
Athanasakis, K., Tarantilis, F., Tsalapati, K., et al.	Cost-utility analysis of tocilizumab monotherapy in first line versus standard of care for the treatment of rheumatoid arthritis in Greece	2015	English	No Model
Atif, N., Krishna, R. N., Sikander, S., et al.	Mother-to-mother therapy in India and Pakistan: Adaptation and feasibility evaluation of the peer-delivered Thinking Healthy Programme	2017	English	No Model
Au, A.	Developing Volunteer-Assisted Behavioral Activation Teleprograms to Meet the Needs of Chinese Dementia Caregivers	2015		No Model
Au, A., Gallagher-Thompson, D., Wong, M. K., et al.	Behavioral activation for dementia caregivers: scheduling pleasant events and enhancing communications	2015	English	No Model
Aubry, R. E., Scott, L., & Cassidy, E.	Lithium monitoring patterns in the United Kingdom and Ireland: Can shared care agreements play a role in improving monitoring quality? A systematic review	2017	English	No Model
Auerbach, M., Whitfill, T., Gawel, M., et al.	Differences in the quality of pediatric resuscitative care across a spectrum of emergency departments	2016	English	No Model
Aung, E., Donald, M., Coll, J., et al.	The impact of concordant and discordant comorbidities on patient-assessed quality of diabetes care	2015	English	No Model
Awruch, C. A.	Shark reproductive endocrinology: Past, present and future	2015	English	No Model
Bae, J., Cho, J., Cho, S. I., et al.	Application and Developmental Strategies for Community-Based Injury Prevention Programs of the International Safe Communities Movement in Korea	2015	English	No Model
Bailey, S., Checkland, K., Hodgson, D., et al.	The policy work of piloting: Mobilising and managing conflict and ambiguity in the English NHS	2017		No Model
Bailit, J. L., & Grobman, W. A.	What we have learned about quality measures for intrapartum obstetrical care	2016	English	No Model
Bain, S. C., Feher, M., Russell-Jones, D., et al.	Management of type 2 diabetes: the current situation and key opportunities to improve care in the UK	2016	English	No Model
Baltzell, K., & Dandu, M.	Results of a five year program review for the first US-based masters of science in global health at UC San Francisco	2015	English	No Model
Bam, V., & Bell, S.	Emergency nursing in Ghana: Outcomes after a five year pilot program	2015	English	No Model
Barber, C. E. H., Marshall, D. A., Mosher, D. P., et al.	Development of system-level performance measures for evaluation of models of care for inflammatory arthritis in Canada	2016	English	No Model
Barker, A. M., Cannon, G. W., Lawrence, P., et al.	Enhancing medicine trainees' exposure to common musculoskeletal disorders through a primary care musculoskeletal clinic	2015	English	No Model
Bartholomew, J. C., Pearson, A. D., Stenseth, N. C., et al.	Building Infectious Disease Research Programs to Promote Security and Enhance Collaborations with Countries of the Former Soviet Union	2015	English	No Model
Bassett-Gunter, R., Yessis, J., Manske, S., et al.	Healthy school communities in Canada	2016	English	No Model
Batbaatar, E., Dorjdagva, J., Luvsannyam, A., et al.	Determinants of patient satisfaction: a systematic review	2017		No Model
Battersby, M., Lawn, S., Kowanko, I., et al.	Chronic condition self-management support for Aboriginal people: Adapting tools and training	2018		No Model
Baudouin, C., Bredif, S., Leclere-Bienfait, S., et al.	A natural cosmetic active ingredient dedicated to the needs of pregnant woman's skin	2016	English	No Model
Bays, A., Nayak, R. R., Murray, S., et al.	Improving pneumococcal vaccination rates for immunosuppressed patients in an academic rheumatology clinic	2016	English	No Model
Beattie, M., Shepherd, A., Lauder, W., et al.	Development and preliminary psychometric properties of the Care Experience Feedback Improvement Tool (CEFIT)	2016	English	No Model
Beaumont, T., & Goode, K.	Evaluation of the Gynaecology Physiotherapy Assessment Service Pilot Program--an advanced scope physiotherapy model of care for women referred with incontinence and/or pelvic organ prolapse symptoms...25th National Conference on Incontinence in association with the Urogynaecological Society of Australasia 9-12 November 2016 Adelaide Convention Centre, Adelaide, South Australia	2016		No Model
Becker, I., Wallmann-Sperlich, B., Rupp, R. et al.	[Workplace Interventions to Reduce Sedentary Behavior: A Systematic Review]	2017		No Model
Bedell, H. W., Hermann, J. K., Ravikumar, M., et al.	Targeting CD14 on blood derived cells improves intracortical microelectrode performance	2018		No Model
Beebe, L., Raynor, H., Roman, M. W., et al.	The Recovery-Based Interprofessional Distance Education (RIDE) Rotation: Content and Rationale	2015		No Model
Beglinger, J. E.	Transitioning to Excellence in Nurse Staffing: A Statewide Initiative to Leverage the Evidence	2015	English	No Model
Bellemere, G., Bredif, S., Leclere-Bienfait, S., et al.	A natural cosmetic active ingredient dedicated to the needs of pregnant woman's skin	2017	English	No Model
Bendavid, E., Mills, E., Kanters, S., et al.	Epidemiologic benefits and cost-effectiveness of improving Rwanda's HIV care cascade	2015	English	No Model
Bender, B. G., Krishnan, J. A., Chambers, D. A., et al.	American Thoracic Society and National Heart, Lung, and Blood Institute Implementation research workshop report	2015	English	No Model
Berendsen, B. A., Kremers, S. P., Savelberg, H. H., et al.	The implementation and sustainability of a combined lifestyle intervention in primary care: mixed method process evaluation	2015	English	No Model
Bergman, J., & Laviana, A. A.	Opportunities to maximize value with integrated palliative care	2016	English	No Model
Berkes, F., & Ross, H.	Panarchy and community resilience: Sustainability science and policy implications	2016	English	No Model
Berland, N., Fox, A., Tofighi, B., et al.	Opioid overdose prevention training with naloxone, an adjunct to basic life support training for first-year medical students	2017	English	No Model
Bhanbhro, S., Gee, M., Cook, S., et al.	Recovery-based staff training intervention within mental health rehabilitation units: a two-stage analysis using realistic evaluation principles and framework approach	2016	English	No Model
Bhatti, R., Webber, K., Krzetucki, M., et al.	Can glucometrics be used as a quality indicator for inpatient diabetes care?	2015	English	No Model
Bilal, S. M., Spigt, M., Dinant, G. J., et al.	Utilization of sexual and reproductive health services in ethiopia - Does it affect sexual activity among high school students?	2015	English	No Model
Blok, D. J., De Vlas, S. J., & Richardus, J. H.	Global elimination of leprosy by 2020: are we on track?	2015	English	No Model
Boccalini, S., Alicino, C., Martinelli, D., et al.	Clinical and economic impact of herpes zoster vaccination in elderly in Italy	2017	English	No Model
Boissy, A., Windover, A. K., Bokar, D., et al.	Communication Skills Training for Physicians Improves Patient Satisfaction	2016	English	No Model
Bolacali, M., Öztürk, Y., Yilmaz, O., et al.	Effect of genotype and non-genetic factors on growth traits and survival rates in Turkish indigenous Hair goats and their first cross with Boer bucks	2017		No Model
Bolton, P., Cri, I. H., & Rivas, K.	Thinking differently: working together for better care	2015	English	No Model
Bonkowski, S., Gagne, J., Cade, M., et al.	Evaluation of a Pain Management Education Program and Operational Guideline on Nursing Practice, Attitudes, and Pain Management	2018		No Model
Bosmans, M., Gyselinck, K., Van Bastelaere, S., et al.	Critical reflections on SRHR policies and law	2017	English	No Model
Botin, L., Bertelsen, P., & Nohr, C.	Challenges in Improving Health Care by Use of Health Informatics Technology	2015		No Model
Boutelle, K. N., Rhee, K. E., Liang, J., et al.	Effect of attendance of the child on body weight, energy intake, and physical activity in childhood obesity treatment: A randomized clinical trial	2017	English	No Model
Boyle, J., Hollands, G., Beck, S., et al.	Process evaluation of a pilot evidence-based Polycystic Ovary Syndrome clinic in the Torres Strait	2017		No Model
Brady, M., Scott, D. J., Campbell, C., et al.	A pilot stepped-wedge, cluster randomised-controlled-trial (RCT) of the effectiveness of an oral health care (OHC) intervention compared to standard care in stroke wards (socle II)	2018		No Model
Braithwaite, J., Matsuyama, Y., Mannion, R., et al.	How to do better health reform: A snapshot of change and improvement initiatives in the health systems of 30 countries	2016	English	No Model
Brammer, J. R., Brunet, N. D., Burton, A. C., et al.	The role of digital data entry in participatory environmental monitoring	2016	English	No Model
Bredart, A., Kop, J. L., Efficace, F., et al.	Quality of care in the oncology outpatient setting from patients' perspective: A systematic review of questionnaires' content and psychometric performance	2015	English	No Model
Bredif, S., Leclere-Bienfait, S., & Baudouin, C.	A natural cosmetic active ingredient dedicated to the needs of pregnant woman's skin	2015	English	No Model
Bredif, S., Rocheteau, J., Leclere-Bienfait, S., et al.	Avocado perseose, a biomimetic active ingredient for the protection and accompaniment of infants' skin	2015	English	No Model
Breitenstein, S. M., Shane, J., Julion, W., et al.	Developing the eCPP: adapting an evidence-based parent training program for digital delivery in primary care settings	2015	English	No Model
Brenner, S., Wilhelm, D., Lohmann, J., et al.	Implementation research to improve quality of maternal and newborn health care, Malawi	2017		No Model
Brinckmann, J. A., Luo, W., Xu, Q., et al.	Sustainable harvest, people and pandas: assessing a decade of managed wild harvest and trade in Schisandra sphenanthera	2018		No Model
Brink, A. J., Messina, A. P., Feldman, C., et al.	From guidelines to practice: a pharmacist-driven prospective audit and feedback improvement model for peri-operative antibiotic prophylaxis in 34 South African hospitals	2017	English	No Model
Brinkmann, A., Braun, J. P., Riessen, R., et al.	[Quality assurance concepts in intensive care medicine]	2015	German	No Model
Brookes, V. J., Gill, G. S., Singh, C. K., et al.	Exploring animal rabies endemicity to inform control programmes in Punjab, India	2017	English	No Model
Broughton, E. I., Nunez, O., Arana, R., et al.	Effectiveness and Efficiency of Improving HIV Service Provision for Key Populations in Nicaragua	2016	English	No Model
Brown, H. L., Smith, M., Beasley, Y., et al.	Infant Mortality Lessons Learned from a Fetal and Infant Mortality Review Program	2017		No Model
Brown, K. K., Maryman, J., & Collins, T.	An Evaluation of a Competency-Based Public Health Training Program for Public Health Professionals in Kansas	2017	English	No Model
Brown, M., & Drummond, C.	Advance care directives are an important part of good healthcare	2017	English	No Model
Brown, V.	Infusing Adult Education Principles Into a Health Insurance Literacy Program	2018		No Model
Browne, K.O., Graham, R., & Siegel, B.	Leading Multisector Collaboration: Lessons From the Aligning Forces for Quality National Program Office	2016		No Model
Brownson, R. C., Kemner, A. L., & Brennan, L. K.	Applying a mixed-methods evaluation to Healthy Kids, Healthy Communities	2015	English	No Model
Broyles, J.	Building the Road Ahead: Reflections on the C-TAC National Summits	2017		No Model
Brunwasser, S. M., & Gillham, J. E.	Identifying Moderators of Response to the Penn Resiliency Program: A Synthesis Study	2016	English	No Model
Buckingham, S., Kendall, M., Ferguson, S., et al.	HELPing older people with very severe chronic obstructive pulmonary disease (HELP-COPD): Mixed-method feasibility pilot randomised controlled trial of a novel intervention	2015	English	No Model
Busza, J., Dauya, E., Bandason, T., et al.	The role of community health workers in improving HIV treatment outcomes in children: lessons learned from the ZENITH trial in Zimbabwe	2018		No Model
Byer, S. H., & Michels, G. D.	Sustainable university-based water quality program in the developing world	2016	English	No Model
Cahyanti, R., Wiyati, P., & Hadijono, S.	Role of clinical governance in Maternal Death Review process: Strategies to response quality improvement management of maternal death from pre-eclampsia	2018		No Model
Cai, L. Z., Long, C., Iqbal, A., et al.	Lessons from the establishment of Nepal's first skin bank	2016	English	No Model
Cai, L., Long, C., Karki, B., et al.	Creation of Nepal's First Skin Bank: Challenges and Outcomes	2017		No Model
Callea, G., Armeni, P., Marsilio, M., et al.	The impact of HTA and procurement practices on the selection and prices of medical devices	2017	English	No Model
Calnitsky, D.	More Normal than Welfare: The Mincome Experiment, Stigma, and Community Experience	2016	English	No Model
Cameron, D. B., & Rangel, S. J.	Variation in pediatric surgical care	2015	English	No Model
Campanella, P., Lovato, E., Marone, C., et al.	The impact of electronic health records on healthcare quality: a systematic review and meta-analysis	2016		No Model
Campbell, C., Braund, R., & Morris, C.	Beyond the four walls: an exploratory survey of location, employment and roles of pharmacists in primary health care	2017		No Model
Cappelletti, P.	Appropriateness of diagnostics tests...XXIXth International Symposium on Technological Innovations in Laboratory Hematology 12–14 May 2016 Milano, Italy	2016		No Model
Carbone, M., Jones, D., Mells, G. F., et al.	Predicted risk of end stage liver disease with continued standard of care and subsequent addition of obeticholic acid in patients with PBC	2016	English	No Model
Carlsson Petri, K. C., Ingwersen, S. H., Flint, A., et al.	Semaglutide s.c. Once-Weekly in Type 2 Diabetes: A Population Pharmacokinetic Analysis	2018		No Model
Carter, B. L., Coffey, C. S., Ardery, G., et al.	Cluster-randomized trial of a physician/pharmacist collaborative model to improve blood pressure control	2015	English	No Model
Cartwright, J., Franklin, D., Forman, D., et al.	Promoting collaborative dementia care via online interprofessional education	2015		No Model
Cashin, A.	The challenge of nurse innovation in the Australian context of universal health care	2015	English	No Model
Casteleyn, L., Dumez, B., Becker, K., et al.	A pilot study on the feasibility of European harmonized human biomonitoring: Strategies towards a common approach, challenges and opportunities	2015	English	No Model
Cavalcanti, A. B., Bozza, F. A., Machado, F. R., et al.	Effect of a quality improvement intervention with daily round checklists, goal setting, and clinician prompting on mortality of critically ill patients: A randomized clinical trial	2016	English	No Model
Cavicchi, A., Venturini, S., Petrazzuoli, F., et al.	INFORMEG, a new evaluation system for family medicine trainees: feasibility in an Italian rural setting	2016		No Model
Ceballos, R. M., Molina, Y., Malen, R. C., et al.	Design, development, and feasibility of a spanish-language cancer survivor support group	2015	English	No Model
Cendelin, J., Purkartova, Z., Kubik, J., et al.	Embryonic cerebellar graft development in the cerebellumof normal and cerebellar mutant mice	2018		No Model
Ceschia, A., & Horton, R.	Maternal health: time for a radical reappraisal	2016		No Model
Chacko, A., Fabiano, G. A., Doctoroff, G. L., et al.	Engaging Fathers in Effective Parenting for Preschool Children Using Shared Book Reading: A Randomized Controlled Trial	2017	English	No Model
Chai, J., Shen, X., Feng, R., et al.	eCROPS-CA: A systematic approach toward effective and sustainable cancer prevention in rural China	2015	English	No Model
Chambers, S., Hyde, M., & Dunn, J.	Maximising effectiveness in peer support: Practical considerations	2015	English	No Model
Chandra, R. V., Leslie-Mazwi, T. M., Mehta, B. P., et al.	Does the use of IV tPA in the current era of rapid and predictable recanalization by mechanical embolectomy represent good value?	2016	English	No Model
Chang, Y. C., & Locke, J.	A systematic review of peer-mediated interventions for children with autism spectrum disorder	2016	English	No Model
Chao, Y. S., Wu, H. T., Scutari, M., et al.	A network perspective on patient experiences and health status: the Medical Expenditure Panel Survey 2004 to 2011	2017		No Model
Charrette, A., Lorenz, L., Fong, J., et al.	Outcomes, supports and barriers related to intensive exercise participation for adults with chronic moderate-to-severe acquired brain injury	2017	English	No Model
Chattopadhyay, K., Fournie, G., Abul Kalam, M., et al.	A Qualitative Stakeholder Analysis of Avian Influenza Policy in Bangladesh	2017	English	No Model
Chauhan, A., Perera, M., & Kandasamy, G.	The impact of the golden patient rule in emergency theatres	2018		No Model
Chavez, F., & McKinnon, T.	Innovations in global health education: A global inter professional collaboration	2015	English	No Model
Chen, J. Y., Wan, E. Y. F., Chan, K. H. Y., et al.	Evaluation of the quality of care of a haemodialysis public-private partnership programme for patients with end-stage renal disease	2016	English	No Model
Chen, J., & Rhoads, K.	Money vs. mission: Role of academic medical centers in promoting colorectal cancer screening in underserved communities	2016	English	No Model
Chen, K., Wang, Q., Chen, Y. L., et al.	Chinese practice guideline for therapeutic drug monitoring of vancomycin: Recommendations external review. [Chinese]	2015	Chinese	No Model
Chi, G., & Ho, H. C.	Population stress: A spatiotemporal analysis of population change and land development at the county level in the contiguous United States, 2001-2011	2018	English	No Model
Chinyere, I., Weigand, K., Moukabary, T., et al.	Model of induced ventricular tachycardia and cardiac electrophysiological mapping	2016	English	No Model
Cho, J. M., Colen, C. B., Li, G., et al.	Neurosurgery Concepts: Key perspectives on Traumatic Brain Injury, New Treatments for Glioblastoma, Hemicraniectomy for Extensive Middle-Cerebral-Artery Stroke, Minimally Invasive Spine Surgery and Lumbar Epidural Injections for Radiculopathy	2015	English	No Model
Choorapoikayil, S., Zacharowski, K., & Meybohm, P.	Patient blood management: Is it worth to be employed?	2016	English	No Model
Christensen, J., Richardson, K., & Hetherington, S.	New York State Partnerships in Employment	2017		No Model
Ciervo, C. A., Shubrook, J. H., & Grundy, P.	Leveraging the principles of osteopathic medicine to improve diabetes outcomes within a new era of health care reform	2015	English	No Model
Clarke, R., Bharmal, N., Di Capua, P., et al.	Innovative Approach to Patient-Centered Care Coordination in Primary Care Practices	2015		No Model
Clarke, S., Julie, I., Yao, A., et al.	A longitudinal exploration of in situ mock code events and the performance of cardiac arrest skills	2016	English	No Model
Coffman, S., Doolen, J., & Llasus, L. S. M.	Program Development and Evaluation of the Concierge Model of Simulation	2015		No Model
Conchin, S., & Carey, S.	The expert's guide to mealtime interventions - A Delphi method survey	2017	English	No Model
Conde, S.	Chemoreception and metabolic diseases	2016	English	No Model
Conklin, A., Morris, Z., & Nolte, E.	What is the evidence base for public involvement in health-care policy?: results of a systematic scoping review	2015		No Model
Conway, K.	FMOLHS and Cook Medical take a standards road trip	2015		No Model
Cook, M. N.	Helping teens regulate emotions and behavior by helping their parents	2017		No Model
Cook, S.	Factors contributing to the limited and declining use of MVA for postabortion care in Malawi: A qualitative study of health workers' opinions	2016	English	No Model
Cornejo Olivas, M., Vishnevetsky, A., M, I. I.-M., Marca, V., et al.	Neurologic medical campaigns in Peru: A successful, low-cost program for huntington's disease and other chronic neurologic diseases	2017	English	No Model
Correa-Fernandez, V., Wilson, W. T., Shedrick, D. A., et al.	Implementation of a tobacco-free workplace program at a local mental health authority	2017	English	No Model
Covell, C. L., Neiterman, E., & Bourgeault, I. L.	Scoping review about the professional integration of internationally educated health professionals	2016	English	No Model
Cowell, A. J., Dowd, W. N., Mills, M. J., et al.	Sustaining SBIRT in the wild: simulating revenues and costs for Screening, Brief Intervention and Referral to Treatment programs	2017		No Model
Coxeter, P., Del Mar, C. B., McGregor, L., et al.	Interventions to facilitate shared decision making to address antibiotic use for acute respiratory infections in primary care	2015	English	No Model
Cresswell, K. M., Bates, D. W., & Sheikh, A.	Ten key considerations for the successful optimization of large-scale health information technology	2017	English	No Model
Crossman, J. M.	Planning, practising and prioritising wellness through an integrative behaviour change plan	2016	English	No Model
Cunha-Cruz, J., Milgrom, P., Shirtcliff, R. M., et al.	Everybody brush!: protocol for a parallel-group randomized controlled trial of a family-focused primary prevention program with distribution of oral hygiene products and education to increase frequency of toothbrushing	2015	English	No Model
Cunningham, S., & Jackson, R.	A description of the development of a post-graduate orthopaedic manual therapy residency program in Kenya	2016	English	No Model
Cunningham, S., Jackson, R., Muli, D. K., et al.	The Development of a Postgraduate Orthopaedic Manual Therapy Residency Program in Nairobi, Kenya	2017	English	No Model
Cunningham, W. E., Nakazono, T., Malek, M., et al.	Effectiveness of a peer navigation intervention to maintain viral suppression among HIV+ men and transgender women released from a large municipal jail: Results of a randomized controlled TRIAL	2017	English	No Model
Dalmar, A. A., Hussein, A. S., Walhad, S. A., et al.	Rebuilding research capacity in fragile states: the case of a Somali-Swedish global health initiative	2017	English	No Model
Daly, B., Olopade, O. I., Hou, N., et al.	Evaluation of the Quality of Adjuvant Endocrine Therapy Delivery for Breast Cancer Care in the United States	2017	English	No Model
Daniels, L. M., Dixon, K. E., & Campbell, L. C.	Building Capacity for Behavioral Health Services and Clinical Research in a Rural Primary Care Clinic: A Case Study	2014		No Model
Danilovich, M. K., Hughes, S. L., Corcos, D. M., et al.	Translating Strong for Life Into the Community Care Program: Lessons Learned	2017		No Model
Dark, F.	Environmental characteristics that facilitate successful cognitive remediation implementation in australia	2015	English	No Model
Das, A., Chodavarapu, P., Yip, D., et al.	Perceptions regarding futility of care in pediatrics	2015	English	No Model
D'Assuncao, M. A., Fry, L. C., & Monkemuller, K.	Tu1561 Development and Testing of a New, Simple and Inexpensive Ex-Vivo, ERCP Training Model for Basic and Intermediate ERCP Skills...2016 DDW (Digestive Disease Week) ASGE (American Society for Gastrointestinal Endoscopy) Program and Abstracts 21 May 2016-24 May 2016, San Diego, California	2016		No Model
Dauphinee, W. D., Boulet, J. R., & Norcini, J. J.	Considerations that will determine if competency-based assessment is a sustainable innovation	2018		No Model
Davies, D. J.	Quality improvement initiatives in a case management service: Case study	2015	English	No Model
Davis T.	Is an urgent start program a sustainable model for initiating peritoneal dialysis?	2018		No Model
Davis, L. L.	Improving symptom recognition and symptom interpretation in women who have experienced an acute coronary syndrome event: Results of a feasibility study testing a nurse-delivered educational and skill building intervention	2016		No Model
Davis, R. A., & Travers Gustafson, D.	Academic-Practice Partnership in Public Health Nursing: Working with Families in a Village-Based Collaboration	2015		No Model
Davy, C., Bleasel, J., Liu, H., et al.	Effectiveness of chronic care models: opportunities for improving healthcare practice and health outcomes: a systematic review	2015	English	No Model
Dawson-Hahn, E. E., Fesinmeyer, M. D., & Mendoza, J. A.	Correlates of Physical Activity in Latino Preschool Children Attending Head Start	2015		No Model
De Leeuw, E.	Engagement of Sectors Other than Health in Integrated Health Governance, Policy, and Action	2017	English	No Model
De Maeseneer J.	Challenges for general practice/primary care research in a changing world	2017		No Model
De Pietro, C., Camenzind, P., Sturny, I., et al.	Switzerland: Health System Review	2015	English	No Model
Decosimo, A., & Boland, C. R.	A chance to thrive, not just survive ebola: A model for international psychosocial support programming in emergency and disaster settings	2017		No Model
Delgado-Noguera, M. F., Merchan-Galvis, T. M., Mera-Mamian, A. Y., et al.	Evaluation of the quality of Colombian Pediatrics Clinical Practice Guidelines. [Spanish]	2015	Spanish	No Model
Denbæk, A., Andersen, A., Bast, L., et al.	Importance of implementation level when evaluating the effect of the Hi Five Intervention on infectious illness and illness-related absenteeism	2018		No Model
Denysyk, L. M., & Denton, J. J.	Lessons from European value-based health care systems: How an emerging focus on health care quality will impact the pharmaceutical industry in the United States	2016	English	No Model
Deuba, K., Anderson, S., Ekstrom, A. M., et al.	Micro-level social and structural factors act synergistically to increase HIV risk among Nepalese female sex workers	2016	English	No Model
Devan, J., Musilova, K., Janikova, A., et al.	[Novel Findings in Follicular Lymphoma Pathogenesis and the Concepts of Targeted Therapy]	2017	Czech	No Model
Devine, D. A., Wenger, B., Krugman, M., et al.	Part 1: Evidence-based facility design using Transforming Care at the Bedside principles	2015	English	No Model
Diamond-Brown, L.	It can be challenging, it can be scary, it can be gratifying: Obstetricians' narratives of negotiating patient choice, clinical experience, and standards of care in decision-making	2018		No Model
Dick, J. E.	The role of stem cells in the origin of relapse in acute leukemia	2016	English	No Model
Dickson, K., Sutcliffe, K., Rees, R., et al.	Gaps in the evidence on improving social care outcomes: findings from a meta-review of systematic reviews	2017		No Model
Dilworth, T. J., Klein, P. W., Mercier, R. C., et al.	Clinical and Economic Effects of a Pharmacist-Administered Antiretroviral Therapy Adherence Clinic for Patients Living with HIV	2018		No Model
Dima, A. L., Linn, A. J., & Schweitzer, A. M.	Where we are now and how we can improve: A qualitative study of practitioners perspectives on providing ART adherence support in Romania	2016	English	No Model
Dimmock, T.	Comment on 'Models of care for musculoskeletal health in Australia: now more than ever to drive evidence into health policy and practice'	2015		No Model
Dinesen, B., Nonnecke, B., Lindeman, D., et al.	Personalized Telehealth in the Future: A Global Research Agenda	2016	English	No Model
Dinizulu, S. M.	University and faith-based collaboration to build resilience for African American youth exposed to community violence	2017		No Model
Diop, M., Fiset-Laniel, J., Provost, S., et al.	Does enrollment in multidisciplinary team-based primary care practice improve adherence to guideline-recommended processes of care? Quebec's Family Medicine Groups, 2002-2010	2017	English	No Model
Dobbels, F., De Bleser, L., Kristanto, P., et al.	Electronic monitoring feedback and motivational interviewing improves medication adherence in heart, liver and lung transplant patients: Results from the maestro-TX RCT	2015	English	No Model
Documet, P. I., Macia, L., Thompson, A., et al.	A Male Promotores Network for Latinos	2016		No Model
Dodani, S., Arora, S., & Kraemer, D.	Heals hypertension control program for stroke prevention in african american communities	2015	English	No Model
Doherty, R., Damle, N. S., Blehm, J. A., et al.	Assessing the patient care implications of "concierge" and other direct patient contracting practices: A policy position paper from the American College of physicians	2015	English	No Model
Dom, N. C., Ahmad, A. H., Latif, Z. A., et al.	Application of geographical information system-based analytical hierarchy process as a tool for dengue risk assessment	2016	English	No Model
Domercant, J. W., Puttkammer, N., Lu, L., et al.	Attrition from antiretroviral treatment services among pregnant and non-pregnant patients following adoption of Option B+ in Haiti	2015	English	No Model
Donnelly, R., Lee, C., Carrington, A., et al.	Making foundation doctors' insulin prescriptions safer: Implementation research	2018		No Model
Doshi, R., Yock, P., Kumar, U., et al.	Stanford-India Biodesign: Outcomes from an eight year collaboration with the government of India to promote medical technology innovation in India	2016	English	No Model
Douglas, N. F., Campbell, W. N., & Hinckley, J. J.	Implementation Science: Buzzword or Game Changer?	2015	English	No Model
Downs, S., Fox, E. L., & Fanzo, J.	Mitigating climate change with a carbon tax on foods: What are the ethical implications?	2017	English	No Model
Drum, C. L.	TRIPOD puts prediction models on a firmer footing	2015	English	No Model
D'Souza, E., Swinburn, B., & Vandevijvere, S.	Systems mapping of unhealthy food environments in Auckland schools: A case study	2017		No Model
Duffy, S. A., Ewing, L. A., Louzon, S. A., et al.	Evaluation and costs of volunteer telephone cessation follow-up counseling for Veteran smokers discharged from inpatient units: a quasi-experimental, mixed methods study	2015	English	No Model
Duke, F. D., Nowland, M. H., & Makidon, P.	Developing clinical standard of care guidelines for rodents at a large research institution: Objectives and challenges	2015	English	No Model
Duke, T., Hwaihwanje, I., Kaupa, M., et al.	Solar powered oxygen systems in remote health centers in Papua New Guinea: a large scale implementation effectiveness trial	2017	English	No Model
DuPree, E., & Baker, D. W.	Building the Road to High Reliability	2016	English	No Model
Durack, J., Rauch, M., Panzer, A. R., et al.	Lactobacillus enrichment induces a sustained program of anti-inflammatory microbiome metabolism in infancy	2015	English	No Model
Duran-Aniotz, C., Cornejo, V. H., Espinoza, S., et al.	IRE1 signaling exacerbates Alzheimer's disease pathogenesis	2017	English	No Model
Durand, M. A., Yen, R. W., O'Malley, A. J., et al.	What matters most: protocol for a randomized controlled trial of breast cancer surgery encounter decision aids across socioeconomic strata	2018		No Model
Earle, A., LaBrie, J., Boyle, S., et al.	In pursuit of a self-sustaining college alcohol intervention: Deploying gamified PNF in the real world	2018		No Model
Eaton, J. L., Mohr, D. C., Gallarde, S., et al.	Impact of clinical quality on employee choice of providers for workers' compensation-related medical care	2015	English	No Model
Eaton, L. H., Doorenbos, A. Z., & Zeliadt, S.	The relationship of nurse characteristics, unit culture, and hospital to evidence-based pain management practice at two inpatient oncology units	2015	English	No Model
Eaton, L. H., Meins, A. R., Mitchell, P. H., et al.	Evidence-Based Practice Beliefs and Behaviors of Nurses Providing Cancer Pain Management: A Mixed-Methods Approach	2015		No Model
Edmunds, L.	Theory into practice: Working with families in weight management interventions	2015	English	No Model
Edney, S., Plotnikoff, R., Vandelanotte, C., et al.	Active Team a social and gamified app-based physical activity intervention: randomised controlled trial study protocol	2017	English	No Model
Eichelberg, M., & Chronaki, C.	Large Scale eHealth Deployment in Europe: Insights from Concurrent Use of Standards	2016	English	No Model
Elsinga, J., Van Der Veen, H. T., Gerstenbluth, I., et al.	Community participation in mosquito breeding site control: A multidisciplinary mixed methods study in Curacao	2017	English	No Model
Elwy, A. R., Itani, K. M., Bokhour, B. G., et al.	Surgeons' Disclosures of Clinical Adverse Events	2016	English	No Model
Englesbe, M. J., Grenda, D. R., Sullivan, J. A., et al.	The Michigan Surgical Home and Optimization Program is a scalable model to improve care and reduce costs	2017	English	No Model
Enloe, S. K., Schulte, L. A., & Tyndall, J. C.	Public-Private Partnerships Working Beyond Scale Challenges toward Water Quality Improvements from Private Lands	2017	English	No Model
Ennett, S. T., Jackson, C., Choi, S., et al.	A Parenting Program to Promote an Alcohol-Free Childhood: Influence on Parents' Readiness to Prevent Child Sipping	2016	English	No Model
Enos G.	Center applies wellness concepts to transform levels of care	2015		No Model
erez-Escamilla, R., Lutter, C. K., Rabadan-Diehl, C., et al.	Prevention of childhood obesity and food policies in Latin America: from research to practice	2017	English	No Model
Estcourt, C. S., Gibbs, J., Sutcliffe, L. J., et al.	The eSexual Health Clinic system for management, prevention, and control of sexually transmitted infections: exploratory studies in people testing for Chlamydia trachomatis	2017	English	No Model
Ettema, R., Schuurmans, M. J., Schutijser, B., et al.	Feasibility of a nursing intervention to prepare frail older patients for cardiac surgery: A mixed-methods study	2015	English	No Model
Evans, L., Derkenne, R., Liu, J., et al.	Creating a sustainable OBGYN residency in a resource-limited country improves maternal health outcomes	2017		No Model
Ey, S., Moffit, M., Kinzie, J. M., et al.	Feasibility of a Comprehensive Wellness and Suicide Prevention Program: A Decade of Caring for Physicians in Training and Practice	2016	English	No Model
Fan-Osuala, C., Ramadhani H., Erekaha, S., et al.	The impact of structured mentor mother support on retention during the first 12 months postpartum among HIV positive women in rural Nigeria	2018		No Model
Farmery, A., O'Kane, G., McManus, A., et al.	Consuming sustainable seafood: guidelines, recommendations and realities	2018		No Model
Fehr, A., Hense, S., & Ziese, T.	BRIDGE Health-an update of European Core Health Indicators (ECHI)	2016	English	No Model
Fernandes, B. S., Vieira, J. P. F., Contesini, F. J., et al.	High value added lipids produced by microorganisms: a potential use of sugarcane vinasse	2017	English	No Model
Filby, A., McConville, F., & Portela, A.	What prevents quality midwifery care? A systematic mapping of barriers in low and middle income countries from the provider perspective	2016	English	No Model
Fisher, H. H., Hoyte, T., Flores, S. A., et al.	Evaluation framework for HIV prevention and care activities in the enhanced comprehensive HIV prevention planning project, 2010-2013	2016	English	No Model
Fitzgerald, M., & McClelland, T.	What makes a mobile app successful in supporting health behaviour change?	2017	English	No Model
Fitzpatrick, C., Haines, A., Bangert, M., et al.	An economic evaluation of vector control in the age of a dengue vaccine	2017	English	No Model
Fletcher, J. B., Landovitz, R. J., & Reback, C. J.	Contingency management vs. non-contingent rewards: Intervention response patterns among stimulant-using MSM	2015	English	No Model
Floyd, C., Bunk, E., & Higginbotham, S.	Impact of pharmacist intervention on patient health outcomes in a diabetes prevention program	2018		No Model
Fonseca, K. L., Rodrigues, P. N. S., Olsson, I. A. S., et al.	Experimental study of tuberculosis: From animal models to complex cell systems and organoids	2017	English	No Model
Footer, C., Eigsti, H., Christenson, M., et al.	Return on investment of international immersion programs: Stakeholder perspectives	2015	English	No Model
Forest, P. G., Denis, J. L., Brown, L. D., et al.	Health reform requires policy capacity	2015	English	No Model
Fowler, K. E., Gould, R. L., Karamtzioti, P., et al.	Porcine IVP: A route to environmentally friendly and sustainable food production?	2015	English	No Model
Fraker, T.M., Kelli, T., Honeycutt, T. C., Luecking, R. G., Mamun, A. A., O’Day, B. L.	The youth transition demonstration project in Miami, Florida: Design, implementation, and three-year impacts	2018		No Model
Frambes, D., Lehto, R., Sikorskii, A., et al.	Fidelity scorecard: evaluation of a caregiver-delivered symptom management intervention	2017		No Model
Frauenknecht, X., & Gerhardt, H.	Implementation of an academic center of Integrative Medicine and Health (CIMH) under German Federal Republic legislation-organizational and economic challenges	2017		No Model
Freedman, S. B., Lee, B. E., Louie, M., et al.	Alberta Provincial Pediatric EnTeric Infection TEam (APPETITE): Epidemiology, emerging organisms, and economics	2015	English	No Model
Freihoefer, K., Guerin, D., Martin, C., et al.	Occupants' satisfaction with, and physical readings of, thermal, acoustic, and lighting conditions of sustainable office workspaces	2015	English	No Model
Freund, J., Kosirog, E., Vande Griend, J., et al.	Transition from a grant-funded clinical pharmacy program into an innovative, sustainable, value-based model in a Federally Qualified Health Center	2015	English	No Model
Frische, T., Egerer, S., Matezki, S., et al.	5-Point programme for sustainable plant protection	2018		No Model
Frongillo, E. A.	Evaluation of programs to improve complementary feeding in infants and young children	2017		No Model
Fuller, T., Pearson, M., Peters, J., et al.	What affects authors' and editors' use of reporting guidelines? Findings from an online survey and qualitative interviews	2015	English	No Model
Furey, A., Rourke, J., & Larsen, H.	Building the Capacity to Manage Orthopaedic Trauma After a Catastrophe in a Low-Income Country	2015	English	No Model
Gagnon, M. P., Desmartis, M., Poder, T., et al.	Effects and repercussions of local/hospital-based health technology assessment (HTA): A systematic review	2015	English	No Model
Gagnon-Girouard, M. P., Begin, C., Provencher, V., et al.	Outcomes of a health-at-every-size intervention in local health centers across the province of Quebec	2015	English	No Model
Gaiha, S. M., Shukla, R., Gilbert, C. E., et al.	Is India's policy framework geared for effective action on avoidable blindness from diabetes?	2016	English	No Model
Gaipa, G., Introna, M., Golay, J., et al.	Development of advanced therapies in Italy: Management models and sustainability in six Italian cell factories	2016	English	No Model
Gallagher, C. M., Weber, E., & Rathi, N.	Reframing Medical Appropriateness: A Case Study Concerning the Use of Life-Sustaining Technologies for a Patient With Profoundly Diminished Quality of Life	2017	English	No Model
Galvan-Turner, V. B., Chang, J., Ziogas, A., et al.	Observed-to-expected ratio for adherence to treatment guidelines as a quality of care indicator for ovarian cancer	2015	English	No Model
Galvao, L. A., Haby, M. M., Chapman, E., et al.	The new United Nations approach to sustainable development post-2015: Findings from four overviews of systematic reviews on interventions for sustainable development and health	2016	English	No Model
Gandee, M.	ACCC's overview of psychosocial distress screening in the community cancer setting	2015	English	No Model
Gao, L., & Bryan, B. A.	Finding pathways to national-scale land-sector sustainability	2017	English	No Model
Garde, A., Chowdhury, M., Rollinson, A. U., et al.	A Multi-Week Assessment of a Mobile Exergame Intervention in an Elementary School	2018		No Model
Gehrlach, C., & Guntert, B.	[Expectations and patient satisfaction in hospitals: construction and application of an expectation-based experience typology and its use in the management of quality and expectations]	2015	German	No Model
Genuis, S. J., & Genuis, R. A.	Preconception Care: A New Standard of Care within Maternal Health Services	2016	English	No Model
Gerard, N.	Rethinking compassion fatigue	2017	English	No Model
Gerard, N.	Universal healthcare and universal basic income	2018		No Model
Getanda, E. M., Vostanis, P., & O'Reilly, M.	Exploring the challenges of meeting child mental health needs through community engagement in Kenya	2017	English	No Model
Ghisi, G. L. D. M., Grace, S. L., Thomas, S., et al.	Knowledge and exercise behavior maintenance in cardiac rehabilitation patients receiving educational interventions	2015	English	No Model
Gidengil, C. A., Linder, J. A., Hunter, G., et al.	The Volume-Quality Relationship in Antibiotic Prescribing: When More Isn't Better	2015		No Model
Gilbert, M., Haag, D., Hottes, T. S., et al.	Get checked where? lessons learned from implementing getcheckedonline, an integrated, complex public health system intervention to promote online STI/HIV testing in British Columbia, Canada	2016	English	No Model
Gillan, C., Davis, C. A., Moran, K., et al.	The Quest for Quality: Principles to Guide Medical Radiation Technology Practice	2015	English	No Model
Gitlin, L. N., Marx, K., Stanley, I. H., et al.	Translating Evidence-Based Dementia Caregiving Interventions into Practice: State-of-the-Science and Next Steps	2015	English	No Model
Glasson, N. M., Larkins, S. L., & Crossland, L. J.	What do patients with diabetes and providers think of an innovative Australian model of remote diabetic retinopathy screening? A qualitative study	2017	English	No Model
Gleeson, J., Lederman, R., Koval, P., et al.	Moderated Online Social Therapy: A Model for Reducing Stress in Carers of Young People Diagnosed with Mental Health Disorders	2017	English	No Model
GlobalSurg Collaborative.	Management and Outcomes Following Surgery for Gastrointestinal Typhoid: An International, Prospective, Multicentre Cohort Study	2018		No Model
Goerlandt, F., & Reniers, G.	Prediction in a risk analysis context: Implications for selecting a risk perspective in practical applications	2018	English	No Model
Goff, S. L., Mazor, K. M., Pekow, P. S., et al.	Patient navigators and parent use of quality data: A randomized trial	2016	English	No Model
Goicolea, I., Vives-Cases, C., Hurtig, A. K., et al. (b)	Mechanisms that Trigger a Good Health-Care Response to Intimate Partner Violence in Spain. Combining Realist Evaluation and Qualitative Comparative Analysis Approaches.[Erratum appears in PLoS One. 2015;10(9):e0139184; PMID: 26398769]	2015	English	No Model
Gold, R., Hollombe, C., Bunce, A., et al.	Study protocol for "Study of Practices Enabling Implementation and Adaptation in the Safety Net (SPREAD-NET)": a pragmatic trial comparing implementation strategies	2015	English	No Model
Golden, S. H., Hager, D., Gould, L. J., et al.	A Gap Analysis Needs Assessment Tool to Drive a Care Delivery and Research Agenda for Integration of Care and Sharing of Best Practices Across a Health System	2017		No Model
Goldman, R. E., Parker, D. R., Brown, J., et al.	Recommendations for a mixed methods approach to evaluating the patient-centered medical home	2015	English	No Model
Goldstein, S. R.	Evaluation of postmenopausal bleeding: What is the standard of care?	2017		No Model
Golsteijn, L., Menkveld, R., King, H., et al.	A compilation of life cycle studies for six household detergent product categories in Europe: the basis for product-specific A.I.S.E. Charter Advanced Sustainability Profiles	2015	English	No Model
Gomez, G. B., Foster, N., Brals, D., et al.	Improving Maternal Care through a State-Wide Health Insurance Program: A Cost and Cost-Effectiveness Study in Rural Nigeria	2015	English	No Model
Gonzalez, S. A., Castiblanco, M. A., Arias-Gomez, L. F., et al.	Results From Colombia's 2016 Report Card on Physical Activity for Children and Youth	2016	English	No Model
Goode, V., Crego, N., Cary Jr, M. P., et al.	Improving Quality and Safety Through Use of Secondary Data: Methods Case Study	2017		No Model
Gordon, A. J., Lo-Ciganic, W. H., Cochran, G., et al.	Patterns and Quality of Buprenorphine Opioid Agonist Treatment in a Large Medicaid Program	2015	English	No Model
Gordon, L. G., & Bartley, N.	Views from senior Australian cancer researchers on evaluating the impact of their research: results from a brief survey	2016	English	No Model
Gottlieb, L. M., Quinones-Rivera, A., Manchanda, R., et al.	States' Influences on Medicaid Investments to Address Patients' Social Needs	2017	English	No Model
Grandisson, M., Hébert, M., & Thibeault, R.	Practice guidelines for program evaluation in community-based rehabilitation	2017		No Model
Granger, B. B., Ekman, I., Hernandez, A. F., et al.	Results of the chronic heart failure intervention to improve medication adherence study: A randomized intervention in high-risk patients	2015	English	No Model
Green, J., Howe, T., Preston, J., et al.	Clinician adherence to protocol and reporting is low in determining caseload characteristics of adultswith shoulder pain	2017		No Model
Green, S.	Code STEMI	2016	English	No Model
Greenberg, A. E., Purcell, D. W., Gordon, C. M., et al.	Addressing the challenges of the HIV continuum of care in high-prevalence cities in the United States	2015	English	No Model
Grieve, H., & Da Sousa, E.	Making collaboration the default to deliver multisector nutrition programming-a new approach in Timor-Leste	2017		No Model
Grieve, H., De Sousa, E., & Arakelian, M.	Making collaboration the default to achieve genuine multisector nutrition programming-a new approach in timor-leste	2017		No Model
Grose, J., Menkouo, C., & Grande, G.	[Sustainable Strategies for Health Promotion in Urban Districts]	2015	German	No Model
Grylli, C., Brockington, I., Fiala, C., et al.	Anonymous birth law saves babies-optimization, sustainability and public awareness	2016	English	No Model
Gupta, K. S., & Rokade, V.	Importance of Quality in Health Care Sector	2016		No Model
Gupta, S., Allen, C., Moosa, D., et al.	Novel Interprofessional Mentoring Intervention to Improve Spirometry in Primary Care: Uptake, Feedback, and Effects on Behavioral Intention	2017		No Model
Gutierrez, L., Patris, J., Hutchings, A., et al.	Principles for consistent value assessment and sustainable funding of orphan drugs in Europe	2015	English	No Model
Haby, M. M., Chapman, E., Clark, R., et al. (b)	Agriculture, food, and nutrition interventions that facilitate sustainable food production and impact health: an overview of systematic reviews	2016	English	No Model
Haby, M. M., Chapman, E., Clark, R., et al. (c )	Energy interventions that facilitate sustainable development and impact health: an overview of systematic reviews	2016	English	No Model
Haby, M. M., Soares, A., Chapman, E., et al.	Interventions that facilitate sustainable development by preventing toxic exposure to chemicals: an overview of systematic reviews	2016	English	No Model
Haddad, A. K., Redmond, N., Curry, W., et al.	Creating a multifaceted health disparities curriculum in an internal medicine residency program	2016	English	No Model
Haigh, L., Bremner, S., Houghton, D., et al.	Effective dietary interventions for non-alcoholic fatty liver disease: Barriers and facilitators to adoption of a Mediterranean diet in a northern European patient population	2017		No Model
Hakim, J. G., Chidzonga, M. M., Borok, M. Z., et al.	Medical Education Partnership Initiative (MEPI) in Zimbabwe: Outcomes and Challenges	2018		No Model
Halawi, M. J., Greene, K., & Barsoum, W. K.	Optimizing Outcomes of Total Joint Arthroplasty Under the Comprehensive Care for Joint Replacement Model	2016	English	No Model
Halterman, J. S., Tajon, R., Tremblay, P., et al.	Development of School-Based Asthma Management Programs in Rochester, New York: Presented in Honor of Dr Robert Haggerty	2017	English	No Model
Halton, K., Hall, L., Gardner, A., et al. (a)	Using a clinical governance framework to identify barriers to infection control practice	2016	English	No Model
Hamar, B., Rula, E. Y., Wells, A. R., et al.	Impact of a scalable care transitions program for readmission avoidance	2016	English	No Model
hambers, M. C., El-Othmani, M. M., & Saleh, K. J.	Health Care Reform: Impact on Total Joint Replacement	2016	English	No Model
Hammel, K., Meyer, T., Wilson, G., et al.	GENERAL CARE IMPROVEMENT PROJECT: COPD 30 DAY READMISSIONS. SEARCH FOR G.O.L.D	2016		No Model
Hand, G. A., Shook, R. P., Hill, J. O., et al.	Energy flux: Staying in energy balance at a high level is necessary to prevent weight gain for most people	2015	English	No Model
Hanigan, W. C.	Standards of care (SsC) in the Union Army: Case studies of head injuries during the American civil war	2016	English	No Model
Hans, S. L., Edwards, R. C., & Zhang, Y.	Randomized Controlled Trial of Doula-Home-Visiting Services: Impact on Maternal and Infant Health	2018		No Model
Hansen, A. B. G., & Jones, A.	Advancing 'real-world' trials that take account of social context and human volition	2017	English	No Model
Hansen, M., O'Brien, K., Meckler, G., et al.	Understanding the value of mixed methods research: the Children's Safety Initiative-Emergency Medical Services	2016	English	No Model
Hansson, L., Asklid, A., Diels, J., et al.	Ibrutinib versus previous standard of care: an adjusted comparison in patients with relapsed/refractory chronic lymphocytic leukaemia	2017	English	No Model
Harden, S. M., Ramalingam, N. S., Wilson, K. E., et al.	Informing the development and uptake of a weight management intervention for preconception: a mixed-methods investigation of patient and provider perceptions	2017	English	No Model
Hardy, S. A., & Kingsnorth, R.	Mental health nurses can increase capability and capacity in primary care by educating practice nurses: an evaluation of an education programme in England	2015	English	No Model
Hargreaves, J. R., Goodman, C., Davey, C., et al.	Measuring implementation strength: lessons from the evaluation of public health strategies in low- and middle-income settings	2016	English	No Model
Harris, A. H. S., Weisner, C. M., Chalk, M., et al.	Specifying and pilot testing quality measures for the American society of addiction medicine's standards of care	2016	English	No Model
Harris, C., Allen, K., Ramsey, W., et al.	Sustainability in Health care by Allocating Resources Effectively (SHARE) 11: reporting outcomes of an evidence-driven approach to disinvestment in a local healthcare setting	2018		No Model
Harris, C., Green, S., Ramsey, W., et al.	Sustainability in Health care by Allocating Resources Effectively (SHARE) 9: conceptualising disinvestment in the local healthcare setting	2017	English	No Model
Harris, D. A., Pensa, M. A., Redlich, C. A., et al.	Community-based Participatory Research Is Needed to Address Pulmonary Health Disparities	2016	English	No Model
Harris, R., Cormack, D., Curtis, E., et al.	Development and testing of study tools and methods to examine ethnic bias and clinical decision-making among medical students in New Zealand: The Bias and Decision-Making in Medicine (BDMM) study	2016	English	No Model
Harrison, E., Fisher, K., Chad, K., et al.	Function, health status, and health services costs in older adults with osteoarthritis participating in physical activity programming: A longitudinal study	2015	English	No Model
Hart, C. K., Dykes, C., Thienprayoon, R., et al.	Change Management in Quality Improvement: The Softer Skills	2015	English	No Model
Hart, N. H., Newton, R. U., Spry, N. A., et al.	Can exercise suppress tumour growth in advanced prostate cancer patients with sclerotic bone metastases? A randomised, controlled study protocol examining feasibility, safety and efficacy	2017	English	No Model
Hashmi, H.	Post placental and immediate postpartum insertion of IUCD, an intervention and institutionalisation at Tertiary Care Centre, Liaquat National Hospital (LNH), Karachi, Pakistan	2016	English	No Model
Hassan, A. S., Mwaringa, S. M., Ndirangu, K. K., et al.	Incidence and predictors of attrition from antiretroviral care among adults in a rural HIV clinic in Coastal Kenya: a retrospective cohort study	2015	English	No Model
Haugland, B. S. M., Raknes, S., Haaland, A. T., et al.	School-based cognitive behavioral interventions for anxious youth: Study protocol for a randomized controlled trial	2017	English	No Model
Hawes, E., Lambert, E., Reid, A., et al.	Implementation and evaluation of a pharmacist-led electronic visit program for diabetes and anticoagulation care in a patient-centered medical home	2018		No Model
Hayashino, Y., Suzuki, H., Yamazaki, K., et al.	A cluster randomized trial on the effect of a multifaceted intervention improved the technical quality of diabetes care by primary care physicians: The Japan Diabetes Outcome Intervention Trial-2 (J-DOIT2)	2016	English	No Model
Hayes, S., Uszynski, M. K., Motl, R. W., et al.	Randomised controlled pilot trial of an exercise plus behaviour change intervention in people with multiple sclerosis: The Step it Up study	2017	English	No Model
Heale, R., James, S., & Garceau, M. L.	A Multiple-Case Study in Nurse Practitioner-Led Clinics: An Exploration of the Quality of Care for Patients with Multimorbidity	2016		No Model
Heber, E., Ebert, D. D., Lehr, D., et al.	The Benefit of Web- and Computer-Based Interventions for Stress: A Systematic Review and Meta-Analysis	2017	English	No Model
Hebert, J. R., Wirth, M. D., Harmon, B. E., et al.	A church-based diet, physical activity, and stress intervention results in lower waist to hip ratios and reduced chronic inflammation in African-American males	2017	English	No Model
Henao-Martinez, A. F., Colborn, K., & Parra-Henao, G.	Overcoming research barriers in Chagas disease-designing effective implementation science	2017	English	No Model
Henderson, C., & Gronholm, P. C.	Mental health related stigma as a 'wicked problem': The need to address stigma and consider the consequences	2018		No Model
Hendrick, C. E., & Canfield, C.	HIV Risk-Reduction Prevention Interventions Targeting African American Adolescent Women	2017	English	No Model
Henschen, B. L., Chapman, M., Toms, A., et al.	The complex high admission management program (CHAMP): Development and preliminary impact on hospital utilization	2017	English	No Model
Herbst, F. A., Heckel, M., Stiel, S., et al.	[Well connected - optimally cared for! : Beneficial factors of collaboration in hospice and palliative care networks in Bavaria]	2017	German	No Model
Herd, G., & Musaad, S.	Clinical governance and point-of-care testing at health provider level	2015	English	No Model
Hernandez, C., Alonso, A., Garcia-Aymerich, J., et al.	Integrated care services: lessons learned from the deployment of the NEXES project	2015	English	No Model
Herrel, L. A., Kaufman, S. R., Yan, P., et al.	Health Care Integration and Quality among Men with Prostate Cancer	2017	English	No Model
Herrera-Pantoja, M., & Hiscock, K. M.	Projected impacts of climate change on water availability indicators in a semi-arid region of central Mexico	2015	English	No Model
Herrero, M. B., & Loza, J.	Building a regional health agenda: A rights-based approach to health in South America	2017	English	No Model
Hershman, D. L., & Ganz, P. A.	Quality of care, including survivorship care plans	2015	English	No Model
Herzog, C. R., Berzins, D. W., DenBesten, P., et al.	Oral Sciences PhD Program Enrollment, Graduates, and Placement: 1994 to 2016	2018		No Model
Hespanhol, L. C., Jr., van Mechelen, W., & Verhagen, E.	Effectiveness of online tailored advice to prevent running-related injuries and promote preventive behaviour in Dutch trail runners: a pragmatic randomised controlled trial	2017	English	No Model
Hess, E., & Ashmore, J.	Translating an evidence-based psychosocial intervention into a real-world setting: Opportunities and challenges	2015	English	No Model
Hibbard, J. H., Greene, J., Sacks, R., et al.	Does compensating primary care providers to produce higher quality make them more or less patient centric?	2015	English	No Model
Hickey, M. D., Salmen, C. R., Omollo, D., et al.	Implementation and Operational Research: Pulling the Network Together: Quasiexperimental Trial of a Patient-Defined Support Network Intervention for Promoting Engagement in HIV Care and Medication Adherence on Mfangano Island, Kenya	2015	English	No Model
Hickman, G., Thrift, S., Dhaliwal, R., et al.	Sixteen years of the Brooklands Thinking Skills Offender Programme	2017		No Model
Hicks-Roof, K. K., & Beathard, K.	Development of a Sustainable Mentorship Program: Registered Dietitian Nutritionists Mentoring Undergraduate Dietetics Students	2018		No Model
Hignett, S., Wolf, L., Taylor, E., et al.	Firefighting to Innovation: Using Human Factors and Ergonomics to Tackle Slip, Trip, and Fall Risks in Hospitals	2015	English	No Model
Hislop, C., Doherty, T., Cameron, K., et al.	Barriers and enablers to survivorship care at the statewide level: A south australian perspective	2016	English	No Model
Hitziger, M., Esposito, R., Canali, M., et al.	Knowledge integration in One Health policy formulation, implementation and evaluation	2018		No Model
Ho, J., Odhiambo, G., Meng'anyi, L. W., et al.	Evaluation of medicine retail outlets for sale of typhoid fever vaccine among adults in two urban and rural settings in western Kenya: a proof-of-concept study	2016	English	No Model
Ho, L. H., Feng, S. Y., & Yen, T. M.	Using fuzzy gap analysis to measure service quality of medical tourism in Taiwan	2015	English	No Model
Holst, J., & Razum, O.	[Public Health as a Pathway towards Optimising Human Beings in Terms of Better Resilience? The Leopoldina Statement on Public Health in Germany]	2015	German	No Model
Holt, J., Meurer, J., Mitchell, J. L., et al.	Moving towards practice-wide blood pressure screening	2018		No Model
Honeycutt, S., Hermstad, A., Carvalho, M. L., et al.	Practice to Evidence: Using Evaluability Assessment to Generate Practice-Based Evidence in Rural South Georgia	2017		No Model
Hoogenboom, G., Thwin, M. M., Velink, K., et al.	Quality of intrapartum care by skilled birth attendants in a refugee clinic on the Thai-Myanmar border: A survey using WHO Safe Motherhood Needs Assessment	2015	English	No Model
Hoque, D. M. E., Kumari, V., Ruseckaite, R., et al.	Impact of clinical registries on quality of patient care and health outcomes: Protocol for a systematic review	2016	English	No Model
Horigian, V. E., Anderson, A. R., & Szapocznik, J.	Taking Brief Strategic Family Therapy from Bench to Trench: Evidence Generation Across Translational Phases	2016	English	No Model
Horne, M., McCracken, G., Walls, A., et al.	Organisation, practice and experiences of mouth hygiene in stroke unit care: a mixed-methods study	2015		No Model
Houston, D. K., Tooze, J. A., Demons, J. L., et al.	Delivery of a Vitamin D intervention in homebound older adults using a meals-on-wheels program: A pilot study	2015	English	No Model
Hsieh, F. I., Jeng, J. S., Chern, C. M., et al.	Quality improvement in acute ischemic stroke care in Taiwan: The breakthrough collaborative in stroke	2016	English	No Model
Hu, R., Liao, Y., Du, Z., et al.	Types of health care facilities and the quality of primary care: a study of characteristics and experiences of Chinese patients in Guangdong Province, China	2016	English	No Model
Huang, Y. C., Lee, M. C., Chou, Y. J., et al.	Disease-specific pay-for-performance programs	2016	English	No Model
Hunter, D., & Maniatopoulos, G.	Health system transformation in the UK: Making it happen	2017		No Model
Huq, M. S., Fraass, B. A., Dunscombe, P. B., et al.	The report of Task Group 100 of the AAPM: Application of risk analysis methods to radiation therapy quality management	2016	English	No Model
Huss, E., Kaufman, R., Avgar, A., et al.	Arts as a vehicle for community building and post-disaster development	2016	English	No Model
Hussaini, A., Pulido, C. L., Basu, S., et al.	Designing Place-Based Interventions for Sustainability and Replicability: The Case of GO! Austin/VAMOS! Austin	2018		No Model
Huthmaker, J. W.	Improving Dengue fever knowledge, attitude, and practices in primary school children in Florida through animation	2015	English	No Model
Huxley, C., Achten, J., Costa, M. L., et al.	A process evaluation of the WHiTE Two trial comparing total hip arthroplasty with and without dual mobility component in the treatment of displaced intracapsular fractures of the proximal femur: Can a trial investigating total hip arthroplasty for hip fracture be delivered in the NHS?	2016	English	No Model
Huyen, D. T. T., Binh, N. T., Tuan, T. M., et al.	Analyzing trends in hospital-cost payments of patients using ARIMA and GIS: Case study at the Hanoi Medical University Hospital, Vietnam	2017	English	No Model
Hvidt, E., Ammentorp, J., Søndergaard, J., et al.	Developing and evaluating a course programme to enhance existential communication with cancer patients in general practice	2018		No Model
Ibrahima, A. B.	Towards Indigenous National Policies and Programs: Maternal Health in Ethiopia	2016	English	No Model
Ingram, V., van den Berg, J., van Oorschot, M., et al.	Governance Options to Enhance Ecosystem Services in Cocoa, Soy, Tropical Timber and Palm Oil Value Chains	2018		No Model
Innes, G. D., Scheuermeyer, F. X., Marsden, J., et al.	Impact of physician payment mechanism on emergency department operational performance	2018		No Model
Insel, T. R.	Quality Counts	2015		No Model
Iriye, B. K.	Impact of Obstetrician/Gynecologist Hospitalists on Quality of Obstetric Care (Cesarean Delivery Rates, Trial of Labor After Cesarean/Vaginal Birth After Cesarean Rates, and Neonatal Adverse Events)	2015	English	No Model
Israelashvili, M.	The Unspoken Shift From Quality to Quantity Standards In Substance Use(r) Treatment and Prevention: A Challenge to Unfinished Intervention Business	2015	English	No Model
Iverson, L. J.	The role of social networks in intervention strategies to control tuberculosis: A case study of two communities in Lusaka, Zambia	2015	English	No Model
Iwashyna, T. J., & Deane, A. M.	Individualizing endpoints in randomized clinical trials to better inform individual patient care: The TARGET proposal	2016	English	No Model
Iwelunmor, J., Blackstone, S., Veira, D., et al. (a)	Erratum to: 'Toward the sustainability of health interventions implemented in sub-Saharan Africa: a systematic review and conceptual framework'.[Erratum for Implement Sci. 2016;11:43; PMID: 27005280]	2016	English	No Model
Iyengar, A., Adams, E., Eisenring, C., et al.	The in-hospital cost of heart transplantation	2017	English	No Model
Jabbour, C. J. C., Jugend, D., Jabbour, A. B. L. D. S., et al.	There is no carnival without samba: Revealing barriers hampering biodiversity-based R&D and eco-design in Brazil	2018	English	No Model
Jacobs, S., Hartmann, J., Eberhard, S., et al.	[The influence of framework conditions for integrated care programs on their potential of evaluation]	2015	German	No Model
Jadad, A. R.	Creating a pandemic of health: What is the role of digital technologies?	2016	English	No Model
Jain, S., Edgar, D., Bothe, J., et al.	Reflection on observation: A qualitative study using practice development methods to explore the experience of being a hand hygiene auditor in Australia	2016	English	No Model
James, D. H., Patrician, P. A., & Miltner, R. S.	Testing for Quality and Safety Education for Nurses (QSEN): Reflections From Using QSEN as a Framework for RN Orientation	2017	English	No Model
Jamison, T., & Schuttler, J.	Overview and Preliminary Evidence for a Social Skills and Self-Care Curriculum for Adolescent Females with Autism: The Girls Night Out Model	2017		No Model
Janssen, D., Jongen, W., & Schroder-Back, P.	Exploring the impact of austerity-driven policy reforms on the quality of the long-term care provision for older people in Belgium and the Netherlands	2016	English	No Model
Jarrett, S.	The meaning of 'community' in the lives of people with intellectual disabilities: An historical perspective	2015	English	No Model
Jenkins, A., Tales, A., Tree, J., et al.	Are We Ready? the Construct of Subjective Cognitive Impairment and its Utilization in Clinical Practice: A Preliminary UK-Based Service Evaluation	2015	English	No Model
Jeon, H. R., & Park, J. S.	[Development and Application of a Self-management Program based on Prothrombin INR Monitoring for Patients with Cardiac Valve Replacement]	2015	Korean	No Model
Jepson, R., Estrade, M., Malden, S., et al.	Landscape review of obesity research in Scotland	2017	English	No Model
Jiang, L., Eaves, S., Dhillon, N., et al.	Postoperative outcomes following trabeculectomy and nonpenetrating surgical procedures: a 5-year longitudinal study	2018		No Model
Jo, H. S., Kim, D. I., Chang, S. G., et al.	Development of Quality Management Systems for Clinical Practice Guidelines in Korea	2015	English	No Model
Johnson, R., Robertson, W., Towey, M., et al.	Changes over time in mental well-being, fruit and vegetable consumption and physical activity in a community-based lifestyle intervention: a before and after study	2017	English	No Model
Joly, F., Orsini, C., & Bonnetain, F.	QUALIOR study: the feasibility and efficacy of a home based standardised adapted physical activity programme of patients receiving oral targeted therapy for metastatic cancer: Randomised, phases II-III Unicancer-AFSOS supportive care intergroup study. [French]	2017	French	No Model
Jones, D. B., Propper, C., & Smith, S.	Wolves in sheep's clothing: Is non-profit status used to signal quality?	2017	English	No Model
Jones, D. J., Anton, M., Gonzalez, M., et al.	Incorporating Mobile Phone Technologies to Expand Evidence-Based Care	2015	English	No Model
Jones, D., Weiss, S., & Chitalu, N.	HIV Prevention in Resource Limited Settings: A Case Study of Challenges and Opportunities for Implementation	2015	English	No Model
Jordan, K. P., Edwards, J. J., Porcheret, M., et al.	Effect of a model consultation informed by guidelines on recorded quality of care of osteoarthritis (MOSAICS): a cluster randomised controlled trial in primary care	2017	English	No Model
Joshi, A., & Watts, C. R.	A Comparison of Indirect and Direct Methods for Estimating Transglottal Airflow Rate	2017	English	No Model
Joynt, K. E., Chan, D. C., Zheng, J., et al.	The impact of massachusetts health care reform on access, quality, and costs of care for the already-insured	2015	English	No Model
Jung, D., Lee, S. H., Kang, S. J., et al.	Development and evaluation of a clinical simulation for new graduate nurses: A multi-site pilot study	2017	English	No Model
Jung, M., Jonides, J., Northouse, L., et al.	Randomized Crossover Study of the Natural Restorative Environment Intervention to Improve Attention and Mood in Heart Failure	2017	English	No Model
Kahn, J. M., & Rubenfeld, G. D.	The myth of the workforce crisis. Why the United States does not need more intensivist physicians	2015	English	No Model
Kalb, T. H.	Increasing Quality Through Telemedicine in the Intensive Care Unit	2015	English	No Model
Kalenda, Y. D., Kato, K., Goto, Y., et al.	Tandem repeat recombinant proteins as potential antigens for the sero-diagnosis of Schistosoma mansoni infection	2015	English	No Model
Kalisch Ellett, L. M., Pratt, N. L., Sluggett, J. K., et al.	Patient-specific prescriber feedback can increase the rate of osteoporosis screening and treatment: results from two national interventions	2017	English	No Model
Kamal, A. H., Hanson, L. C., Casarett, D. J., et al.	The quality imperative for palliative care	2015	English	No Model
Kangethe, A., Franic, D. M., & Corso, P. S.	Comparing the validity of the payment card and structured haggling willingness to pay methods: The case of a diabetes prevention program in rural Kenya	2016	English	No Model
Kanzaria, H. K., Mattke, S., Detz, A. A., et al.	Quality measures based on presenting signs and symptoms of patients	2015	English	No Model
Kapiriri, L., & Razavi, D.	How have systematic priority setting approaches influenced policy making? A synthesis of the current literature	2017	English	No Model
Kapoor, S., Auerbach, M., O'Grady, M., et al.	Building sustainable screening, brief intervention, and referral to treatment within emergency departments in an integrated hospital system in New York: An implementation model	2016	English	No Model
Karralli, R., Tipton, J., Dumitru, D., et al.	Development of a metrics dashboard for monitoring involvement in the 340B Drug Pricing Program	2015		No Model
Kartashova, V. N., & Gerasimova, E. N.	The formation of a teacher in the context of consolidation of rural schools (Regional Experience)	2017		No Model
Katigbak, C., Flaherty, E., Chao, Y., et al.	A Systematic Review of Culturally Specific Interventions to Increase Physical Activity for Older Asian Americans	2018		No Model
Kaufman, J. L.	Reply: The concept of risk in comparative effectiveness research	2015	English	No Model
Kaye, D. L., Fornari, V., Scharf, M., et al.	Description of a multi-university education and collaborative care child psychiatry access program: New York State's CAP PC	2017	English	No Model
Kearns, A. D., Caglia, J. M., Ten Hoope-Bender, P., et al.	Antenatal and postnatal care: A review of innovative models for improving availability, accessibility, acceptability and quality of services in low-resource settings	2016	English	No Model
Kelly, E., Doyle, V., Weakliam, D., et al.	A rapid evidence review on the effectiveness of institutional health partnerships	2015	English	No Model
Kelly, R. P., Stoll, S. C., Bryant-Stephens, T., et al.	The Influence of Setting on Care Coordination for Childhood Asthma	2015		No Model
Kennedy, A., Jacobs, Z., Mwakalinga, H., et al.	Mentorship in Malawi: A model for empowering medical students with skills for coping, resilience, and career success	2017		No Model
Kersten, F. A. M., Hermens, R. P. G. M., Braat, D. D. M., et al.	Tailored expectant management in couples with unexplained infertility does not influence their experiences with the quality of fertility care	2016	English	No Model
Khanassov, V., Pluye, P., Descoteaux, S., et al.	Organizational interventions improving access to community-based primary health care for vulnerable populations: a scoping review	2016	English	No Model
Kiberu, V. M., Mars, M., & Scott, R. E.	Barriers and opportunities to implementation of sustainable e-Health programmes in Uganda: A literature review	2017	English	No Model
Kickbusch, I., & Reddy, K. S.	Global health governance - the next political revolution	2015	English	No Model
Kidd, S., Herman, Y., Virdee, G., et al.	From clinical trial to the clinic: Optimizing cognitive adaptation training for case management teams	2018		No Model
Kim, J. S., Park, J. H., Lee, K. B., et al.	Safety of sp-8203 in stroke patients requiring rtpa standard of care: A multicenter, randomized, double-blind, placebo-controlled phase iia study	2017	English	No Model
Kim, J., Young, L., Bekmuratova, S., et al.	Promoting colorectal cancer screening through a new model of delivering rural primary care in the USA: a qualitative study	2017	English	No Model
Kim, S. J., de Souza, R. J., Choo, V. L., et al.	Effects of dietary pulse consumption on body weight: a systematic review and meta-analysis of randomized controlled trials	2016	English	No Model
Kim, S., Nguyen, P., Sanghvi, T., et al.	Two-year sustained impacts of largescale social and behavior change communication interventions to improve infant and young child feeding in Bangladesh	2017		No Model
King, K., Nicholas, A., Fletcher, J., et al.	Why did Divisions of General Practice implement some Access to Allied Psychological Services mental health initiatives and not others?	2015		No Model
Kinley, J., & Hockley, J.	The sustainability of in-reach end-of-life care programmes into care homes	2018		No Model
Kirton, A., Andersen, J., Herrero, M., et al.	Brain stimulation and constraint for perinatal stroke hemiparesis	2016	English	No Model
Kissling, W. D., Ahumada, J. A., Bowser, A., et al.	Building essential biodiversity variables (EBVs) of species distribution and abundance at a global scale	2017	English	No Model
Kisuule, F., & Howell, E. E.	Hospitalists and Their Impact on Quality, Patient Safety, and Satisfaction	2015	English	No Model
Kliger, J., Singer, S. J., & Hoffman, F. H.	Using the integrated nurse leadership program to reduce sepsis mortality	2015	English	No Model
Kmieciak, B.	Is a psychiatric hospital (still) a total institution?. [Polish]	2017	Polish	No Model
Knowlden, A. P., & Conrad, E.	Two-Year Outcomes of the Enabling Mothers to Prevent Pediatric Obesity Through Web-Based Education and Reciprocal Determinism (EMPOWER) Randomized Control Trial	2017	English	No Model
Knudsen, H. K., & Roman, P. M.	Medicaid, Private Insurance, and the Availability of Smoking Cessation Interventions in Substance Use Disorder Treatment	2015	English	No Model
Koch, S. C., Mergheim, K., Raeke, J., et al.	The embodied self in Parkinson's Disease: Feasibility of a single tango intervention for assessing changes in psychological health outcomes and aesthetic experience	2016	English	No Model
Kohn, M., Belza, B., Petrescu-Prahova, M., et al.	Beyond Strength: Participant Perspectives on the Benefits of an Older Adult Exercise Program	2016	English	No Model
Koivusalo, M.	Global health policy in Sustainable Development Goals	2017		No Model
Koolhaas, W., Groothoff, J. W., de Boer, M. R., et al.	Effectiveness of a problem-solving based intervention to prolong the working life of ageing workers	2015	English	No Model
Koplan, J., Redmon, P., Duan, Y., et al.	The role of cities in reducing smoking in China	2015	English	No Model
Koso-Thomas, M., McClure, E. M., Belizan, J. M., et al.	The Global Network for Women's and Children's Health Research: A model of capacity-building research	2015	English	No Model
Kotlarczyk, M. P., Perera, S., Ferchak, M. A., et al.	Vitamin D deficiency is associated with functional decline and falls in frail elderly women despite supplementation	2017	English	No Model
Kowalczyk, S., Randolph, S., & Alexander, S.	Promoting health equity using cbpr and gender-based approaches to improve women and girls' health	2017	English	No Model
Koyle, M. A., Saunders, M., Stoute, M., et al.	Reducing same-day OR delays and cancellations using the model for improvement	2016	English	No Model
Kramer, B. J., Cote, S. D., Lee, D. I., et al.	Barriers and facilitators to implementation of VA home-based primary care on American Indian reservations: a qualitative multi-case study	2017	English	No Model
Kramer, D. M., Tenkate, T., Strahlendorf, P., et al.	Sun Safety at Work Canada: a multiple case-study protocol to develop sun safety and heat protection programs and policies for outdoor workers	2015	English	No Model
Kranz, J., Schmidt, S., Lebert, C., et al.	Clinical practice guideline:Uncomplicated bacterial community acquired urinary tract infection in adults-epidemiology, diagnosis, treatment, and prevention	2018		No Model
Krejcikova, M., Gkionis, K., Hemzal, D., et al.	Combining NMR (Nuclear Magnetic Resonance) and Raman spectroscopy reveals structural and functional features of a new cisplatin derivative	2016	English	No Model
Kreuze, E., Jenkins, C., Gregoski, M., et al.	Technology-enhanced suicide prevention interventions: A systematic review	2017	English	No Model
Krishna, S. G., Malli, A., McCarthy, S. T., et al.	The diagnostic accuracy of endoscopic ultrasonography (EUS)-guided needle based confocal laser endomicroscopy (NCLE) is superior to current standard of care for differentiating mucinous from non-mucinous pancreatic cystic lesions (PCLS)	2017		No Model
Krishna, V.	Combating malnutrition in maharashtra	2017		No Model
Krista, T., Laura, S., Rhonda, M. W., et al.	Enhancing integrated stroke care through the continuous quality improvement-management system (CQI-MS)	2017	English	No Model
Krystofik, M., Wagner, J., & Gaustad, G.	Leveraging intellectual property rights to encourage green product design and remanufacturing for sustainable waste management	2015	English	No Model
Kuhlmann, E., Rangnitt, Y., & von Knorring, M.	Medicine and management: looking inside the box of changing hospital governance	2016	English	No Model
Kutzin, J., & Sparkes, S. P.	Health systems strengthening, universal health coverage, health security and resilience	2016		No Model
Kwan, S. W., Talenfeld, A. D., & Brunner, M. C.	The Top Three Health Care Developments Impacting the Practice of Interventional Radiology in the Next Decade	2016	English	No Model
Kyoon-Achan, G., Lavoie, J., Avery Kinew, K., et al.	Innovating for Transformation in First Nations Health Using Community-Based Participatory Research	2018		No Model
Lacouture, A., Breton, E., Guichard, A., et al.	The concept of mechanism from a realist approach: a scoping review to facilitate its operationalization in public health program evaluation	2015	English	No Model
Lai, B., Kim, Y., Wilroy, J., et al.	Sustainability of exercise intervention outcomes among people with disabilities: a secondary review	2018		No Model
Lajos, P. S., & Carpentier, A. F.	Vien Tim Institut du Coeur: Success of a Congenital Heart Disease Center in a Developing Country	2016	English	No Model
Lake, A. A., Smith, S. A., Bryant, C. E., et al.	Exploring the dynamics of a free fruit at work intervention	2016	English	No Model
Lakshman, R., Sharp, S. J., Whittle, F., et al.	Randomised controlled trial of a theory-based behavioural intervention to reduce formula milk intake	2018		No Model
Lam, V. W., Cheung, W. W., Reygondeau, G., et al.	Projected change in global fisheries revenues under climate change	2016	English	No Model
Lam, W., Dawson, A., & Fowler, C.	Approaches to better engage parent-child in health home-visiting programmes: A content analysis	2016	English	No Model
Lamastra, L., Balderacchi, M., Di Guardo, A., et al.	A novel fuzzy expert system to assess the sustainability of the viticulture at the wine-estate scale	2016	English	No Model
Lamberton, P. H. L., Faust, C. L., & Webster, J. P.	Praziquantel decreases fecundity in Schistosoma mansoni adult worms that survive treatment: evidence from a laboratory life-history trade-offs selection study	2017	English	No Model
Lamus-Lemus, F., Correal-Munoz, C., Hernandez-Rincon, E., et al.	The pursuit of healthier communities through a community health medical education program	2017	English	No Model
Landgraf, K. M., Kakkar, R., Meigs, M., et al.	Open-source LIMS in Vietnam: The path toward sustainability and host country ownership	2016	English	No Model
Landolt, K., Brantschen, E., Nordt, C., et al.	Association of supported employment with cognitive functioning and employment outcomes	2016	English	No Model
Lang, T., & Mason, P.	Sustainable diet policy development: implications of multi-criteria and other approaches, 2008-2017	2017		No Model
Langdon, S. E., Golden, S. L., Arnold, E. M., et al.	Lessons Learned From a Community-Based Participatory Research Mental Health Promotion Program for American Indian Youth	2016	English	No Model
Langford, R., Bonell, C., Komro, K., et al.	The Health Promoting Schools Framework: Known Unknowns and an Agenda for Future Research	2017	English	No Model
Lapping, K., Hajeebhoy, N., Alayon, S., et al.	Alive & thrive generation 2: Expanding our learnings to new geographies; next steps and sustainability	2017		No Model
Lara Silva, K., Rosângela de Sena, R., Morais Silva, P., et al.	INSTITUTIONALIZATION OF HEALTH PROMOTION PROGRAMS: DEFINITIONS IN MUNICIPAL MANAGEMENT	2015		No Model
Lara, J., Turbett, E., McKevic, A., et al.	The Mediterranean diet among British older adults: Its understanding, acceptability and the feasibility of a randomised brief intervention with two levels of dietary advice	2015	English	No Model
Larkin, M.	Developing the knowledge base about carers and personalisation: contributions made by an exploration of carers' perspectives on personal budgets and the carer-service user relationship	2015		No Model
Larsen, A. L., Liao, Y., Alberts, J., et al.	RE-AIM Analysis of a School-Based Nutrition Education Intervention in Kindergarteners	2017		No Model
Larson, D. B., Donnelly, L. F., Podberesky, D. J., et al.	Peer feedback, learning, and improvement: Answering the call of the Institute of Medicine report on diagnostic error	2017	English	No Model
Larson, P. R., Chege, P., Dahlman, B., et al.	Future of Family Medicine Faculty Development in Sub-Saharan Africa	2017	English	No Model
Larsson, I., Staland-Nyman, C., Svedberg, P., et al.	Children and young people's participation in developing interventions in health and well-being: a scoping review	2018		No Model
Lartey, S. T., Khanam, R., & Takahashi, S.	The impact of household wealth on child survival in Ghana	2016	English	No Model
Lauckner, H. M., & Hutchinson, S. L.	Peer support for people with chronic conditions in rural areas: a scoping review	2016	English	No Model
Lavelle, J., Schast, A., & Keren, R.	Standardizing Care Processes and Improving Quality Using Pathways and Continuous Quality Improvement	2015	English	No Model
Lavigne, J. V., Feldman, M., & Meyers, K. M.	Screening for Mental Health Problems: Addressing the Base Rate Fallacy for a Sustainable Screening Program in Integrated Primary Care	2016	English	No Model
Lawler, M., Gavin, A., Salto-Tellez, M., et al.	Delivering a research-enabled multistakeholder partnership for enhanced patient care at a population level: The Northern Ireland Comprehensive Cancer Program	2016	English	No Model
Lazorick, S., Fang, X., Hardison, G. T., et al.	Improved Body Mass Index Measures Following a Middle School-Based Obesity Intervention-The MATCH Program	2015	English	No Model
Le, H. G., Ehrlich, J. R., Venkatesh, R., et al.	A sustainable model for delivering high-quality, efficient cataract surgery in southern India	2016	English	No Model
Le, S., Spelman, T., Chong, C. P., et al.	Could Adherence to Quality of Care Indicators for Hospitalized Patients with Cirrhosis-Related Ascites Improve Clinical Outcomes?	2016	English	No Model
Lee, A. J., Kraemer, D. F., Smotherman, C., et al.	Providing Our Fellows in Training with Education on Inflammatory Bowel Disease Health Maintenance to Improve the Quality of Care in Our Health Care System	2016	English	No Model
Lee, B., Del Rosario, K., & Byron-Iyamah, C.	Incorporating Relationship-Based Care Into a Nurse Education Program for Managing Disruptive Patient Behaviors	2017		No Model
Lee, J. K.	Review on the current reformation of the physician surcharge in Korea. [Korean]	2015	Korean	No Model
Lee, M. Y., Hsu, K. S., Liu, C., et al.	Treatment Efficacy of Integrative Family and Systems Treatment (I-FAST) With and Without Consultation: The Role of Model Training in the Sustainability of Evidence-Based Family Treatments	2016	English	No Model
Lee, R. P., Bamford, C., Exley, C., et al.	Expert views on the factors enabling good end of life care for people with dementia: A qualitative study	2015	English	No Model
Lee, Y.	Research project on technology in global health: Finding a means to combat child malnutrition in the developing world	2016	English	No Model
Lee, Y. F., Pittet, D., Zingg, W., et al.	Are we using suitable behavioural interventions for healthcare workers' recidivist hand hygiene behaviour? A critique of management theories	2017		No Model
Leemans, K., Van den Block, L., Vander Stichele, R., et al.	How to implement quality indicators successfully in palliative care services: perceptions of team members about facilitators of and barriers to implementation	2015	English	No Model
Lemak, C. H., Nahra, T. A., Cohen, G. R., et al.	Michigan's fee-for-value physician incentive program reduces spending and improves quality in primary care	2015	English	No Model
Letendre, J., & Mogro-Wilson, C.	Practice Wisdom Meets Evidence-Based Practice: Building Capacity in Agencies	2016		No Model
Letourneau, N., Duffett-Leger, L., Stewart, M., et al.	Development of a telephone-based peer support program for new mothers with postpartum depression	2016	English	No Model
Leuschner, V., Fiedler, N., Schultze, M., et al.	Prevention of Targeted School Violence by Responding to Students' Psychosocial Crises: The NETWASS Program	2017	English	No Model
Leuthard, J. L., Beebe, L. A., Halstead, L., et al.	Increased evidence-based tobacco treatment through Oklahoma hospital system changes	2015	English	No Model
Lewis, D. R., Petersen, L. K., York, A. W., et al.	Sugar-based amphiphilic nanoparticles arrest atherosclerosis in vivo	2015	English	No Model
Li, J.	A Randomized Controlled Study to Evaluate the Efficacy of a Positive Psychology and Social Networking Intervention in Reducing Depressive Symptoms among HIV-infected Men Who Have Sex with Men in China	2015	English	No Model
Li, J., Lo, K., & Guo, M.	Do Socio-Economic Characteristics Affect Travel Behavior? A Comparative Study of Low-Carbon and Non-Low-Carbon Shopping Travel in Shenyang City, China	2018		No Model
Li, Z., Wang, C., Zhao, X., et al.	Substantial Progress Yet Significant Opportunity for Improvement in Stroke Care in China	2016		No Model
Li, Z., Xian, Y., Zhao, X., et al.	Rationale and design of a cluster-randomized multifaceted intervention trial to improve stroke care quality in China: The GOLDEN BRIDGE-Acute Ischemic Stroke	2015	English	No Model
Liao, S., Davoli, T., Leng, Y., et al.	A genetic interaction analysis identifies cancer drivers that modify EGFR dependency	2017	English	No Model
Liaropoulos, L., & Goranitis, I.	Health care financing and the sustainability of health systems	2015	English	No Model
Liddy, C., Singh, J., Guo, M., et al.	Physician perspectives on a tailored multifaceted primary care practice facilitation intervention for improvement of cardiovascular care	2016	English	No Model
Liew, R. S. I., Kong, R. H. T., & Ngian, H. U.	Long term effectiveness of a multi-modal approach in improving hand hygiene compliance in a sarawak district hospital	2015	English	No Model
Likhitpanichkul, M., Kim, Y., Torre, O. M., et al.	Fibrin-genipin annulus fibrosus sealant as a delivery system for anti-TNFalpha drug	2015	English	No Model
Lillrank, P. M.	Small and big quality in health care	2015	English	No Model
Lin, C. F., Lin, C. L., & Hua, H. H.	Comparison of the tissue hardness and pressure pain threshold of neck extensors between patients with neck pain and pain-free controls	2015	English	No Model
Linder, D. E., Sacheck, J. M., Noubary, F., et al.	Dog attachment and perceived social support in overweight/obese and healthy weight children	2017	English	No Model
Lindsay, D. L., Hagle, H., Lincoln, P., et al.	Exploring medical students' conceptions of substance use: A follow-up evaluation	2017	English	No Model
Ling, J., Robbins, L. B., & Wen, F., et al. (c )	Interventions to prevent and manage overweight or obesity in preschool children: A systematic review	2016	English	No Model
Ling, J., Robbins, L. B., Wen, F., et al. (a)	Lifestyle Interventions in Preschool Children: A Meta-analysis of Effectiveness	2017	English	No Model
Ling, J., Robbins, L. B., Wen, F., et al. (b)	Interventions to Increase Physical Activity in Children Aged 2-5 Years: A Systematic Review	2015	English	No Model
Linnenkamp, R., & Drenkard, K.	Coordinating Care: Shifts in Perspective	2016	English	No Model
Linzalone, N., Coi, A., Lauriola, P., et al.	Participatory health impact assessment used to support decision-making in waste management planning: A replicable experience from Italy	2017	English	No Model
Linzer, M., Poplau, S., Brown, R., et al.	Do Work Condition Interventions Affect Quality and Errors in Primary Care? Results from the Healthy Work Place Study	2017	English	No Model
Liu, G., Hao, Y., Zhou, Y., et al.	China's low-carbon industrial transformation assessment based on Logarithmic Mean Divisia Index model	2016	English	No Model
Liu, M., Koh, H., Kurtz, Z. D., et al.	Oxalobacter formigenes-associated host features and microbial community structures examined using the American Gut Project	2017	English	No Model
Llonch, P., King, E. M., Clarke, K. A., et al.	A systematic review of animal based indicators of sheep welfare on farm, at market and during transport, and qualitative appraisal of their validity and feasibility for use in UK abattoirs	2015	English	No Model
Loblova, O.	Three worlds of health technology assessment: Explaining patterns of diffusion of HTA agencies in Europe	2016	English	No Model
Loehrer, A. P., Chang, D. C., Hutter, M. M., et al.	Health Insurance Expansion and Treatment of Pancreatic Cancer: Does Increased Access Lead to Improved Care?	2015	English	No Model
Loeliger, K. B., Niccolai, L. M., Mtungwa, L. N., et al.	i have to push him with a wheelbarrow to the clinic: Community health workers' roles, needs, and strategies to improve HIV care in rural South Africa	2016	English	No Model
Lohiniva, A. L., Bassim, H., Hafez, S., et al.	Determinants of hand hygiene compliance in Egypt: building blocks for a communication strategy	2015	English	No Model
LoIacono Merves, M., Rodgers, C. R. R., Silver, E. J., et al.	Engaging and sustaining adolescents in community-based participatory research: structuring a youth-friendly community-based participatory research environment	2015		No Model
Longo, M. C.	Good practices in health care "management experimentation models": insights from an international public-private partnership on transplantation and advanced specialized therapies	2015	English	No Model
Lonkar, S., & Gupte, R.	New product development and innovation for sustainable profitable businesses of Indian small and medium scale industries (SMEs) and startups	2017		No Model
Lopez-Toro, A. A., Rubio-Romero, J. C., Suarez-Cebador, M., et al.	Consideration of stakeholder interests in the planning of sustainable waste management programmes	2016	English	No Model
Lorch, S. A.	National Quality Measures in Perinatal Medicine	2017	English	No Model
Low, L. F., Fletcher, J., Goodenough, B., et al.	A systematic review of interventions to change staff care practices in order to improve resident outcomes in nursing homes	2015	English	No Model
Lowes, L. P., Noritz, G. H., Newmeyer, A., et al.	'Learn From Every Patient': implementation and early results of a learning health system	2017	English	No Model
Lu, M., Sajobi, T., Lucyk, K., et al.	Systematic Review of Risk Adjustment Models of Hospital Length of Stay (LOS)	2015		No Model
Lubans, D. R., Smith, J. J., Plotnikoff, R. C., et al.	Assessing the sustained impact of a school-based obesity prevention program for adolescent boys: the ATLAS cluster randomized controlled trial	2016	English	No Model
Ludwick, T., Turyakira, E., Kyomuhangi, T., et al.	Supportive supervision and constructive relationships with healthcare workers support CHW performance: Use of a qualitative framework to evaluate CHW programming in Uganda	2018		No Model
Luft, H. S.	Policy-Oriented Research on Improved Physician Incentives for Higher Value Health Care	2015	English	No Model
Lumpkins, C. Y., & Saint Onge, J. M.	Reducing Low Birth Weight among African Americans in the Midwest: A Look at How Faith-Based Organizations Are Poised to Inform and Influence Health Communication on the Developmental Origins of Health and Disease (DOHaD)	2017	English	No Model
Luo, X., Gu, Z., Yu, C., et al.	Efficacy of an air curtain system for local pit environmental control for relic preservation in archaeology museums	2016	English	No Model
Lusli, M., Peters, R., van Brakel, W., et al.	The Impact of a Rights-Based Counselling Intervention to Reduce Stigma in People Affected by Leprosy in Indonesia	2016	English	No Model
Lynch, M., & Steele, K. (a)	Compassionate end of life care in residential care settings-a quality improvement approach	2017		No Model
Lynch, M., & Steele, K. (b)	Compassionate end-of-life care in residential care settings - A quality improvement approach	2018		No Model
Lynch, T.	A Critique of Health System Performance Measurement	2015		No Model
Lyons, B., & Hall, R.	Outcomes of a Falls Prevention Education Program Among Older Adults in Grenada	2016		No Model
Lyons, K., Griggs, D., Lebovic, R., et al.	The University of North Carolina Medical Center pharmacy resident leadership certificate program	2017	English	No Model
M. Kamburova, S. Georgieva, M. Sandova, P. Karadzhova, D. Asenova and K. Romanov	Roma community-based health promotion in kneja (middle north Bulgaria)	2017		No Model
Ma, C., & Park, S. H.	Hospital Magnet Status, Unit Work Environment, and Pressure Ulcers	2015	English	No Model
Ma, F., Lv, F., Xu, P., et al.	Task shifting of HIV/AIDS case management to Community Health Service Centers in urban China: a qualitative policy analysis	2015	English	No Model
Maassen, E. F., Schrevel, S. J. C., Dedding, C. W. M., et al.	Comparing patients’ perspectives of “good care” in Dutch outpatient psychiatric services with academic perspectives of patient-centred care	2017		No Model
MacDonald, M., Pauly, B., Wong, G., et al.	Supporting successful implementation of public health interventions: protocol for a realist synthesis	2016	English	No Model
Macias, C. G., Bartley, K. A., Rodkey, T. L., et al.	Creating a Clinical Systems Integration Strategy to Drive Improvement	2015	English	No Model
Mackenzie, K., Goyder, E., & Eves, F.	Acceptability and feasibility of a low-cost, theory-based and co-produced intervention to reduce workplace sitting time in desk-based university employees	2015	English	No Model
MacKinnon, R. J., Kennedy, C., Doherty, C., et al.	Fitness for purpose study of the Field Assessment Conditioning Tool (FACT): a research protocol	2015	English	No Model
Macmillan, A., Davies, M., Shrubsole, C., et al.	Integrated decision-making about housing, energy and wellbeing: a qualitative system dynamics model	2016	English	No Model
Maddison, R., Stewart, R., Doughty, R., et al.	Text4Heart II - improving medication adherence in people with heart disease: a study protocol for a randomized controlled trial	2018		No Model
Mader, E. M., Fox, C. H., Epling, J. W., et al.	A practice facilitation and academic detailing intervention can improve cancer screening rates in primary care safety net clinics	2016	English	No Model
Madia, V. A., Pfeil, S. K., Anderson, E. S., et al.	Nursing barriers with implementation of a public health screening program in an urban emergency department	2015	English	No Model
Maffey, G., Irvine, R. J., Reed, M., et al.	Can digital reinvention of ecological monitoring remove barriers to its adoption by practitioners? A case study of deer management in Scotland	2016	English	No Model
Magni, P., Bier, D. M., Pecorelli, S., et al.	Perspective: Improving Nutritional Guidelines for Sustainable Health Policies: Current Status and Perspectives	2017	English	No Model
Maiers, M. J., Foshee, W. K., & Henson Dunlap, H.	Culturally Sensitive Chiropractic Care of the Transgender Community: A Narrative Review of the Literature	2017	English	No Model
Mak, T. N., Storcksdieck Genannt Bonsmann, S., Caldeira, S., et al.	How to promote fruit and vegetable consumption in schools: A toolkit	2016	English	No Model
Malley, C. O., Summerbell, C., Moore, H., et al.	Exploring barriers and facilitators of fruit and vegetable consumption in pre-school children: A meta-synthesis using the theoretical domains framework (TDF)	2017	English	No Model
Malti, T., Beelmann, A., Noam, G. G., et al.	Innovation and Integrity in Intervention Research: Conceptual Issues, Methodology, and Knowledge Translation	2018		No Model
Mandl, L. A., Schell, J., Torralba, K., et al.	The class-rheum (critical literature assessment skills support-rheumatology) question-based tool is associated with sustained improvement in knowledge of relevant epidemiology and biostatistics in rheumatology fellows	2017	English	No Model
Manson, S. M., Martinez, D. F., Buchwald, D. S., et al.	Vision, Identity, and Career in the Clinical and Translational Sciences: Building upon the Formative Years	2015	English	No Model
Marath, U., & Ramachandra.	Sub Theme: Nursing Leadership--A Force For Change	2015	English	No Model
Marier-Deschenes, P., Swaine, B., Kairy, D., et al.	Protocol for the creation of gitools supporting evidence-based practices for the rehabilitation of moderate-to-severe traumatic brain injury	2017	English	No Model
Marino, M. A., Pennisi, O., Donia, A., et al.	Organizational and welfare mode of breast centers network: a survey of Sicilian radiologists	2017		No Model
Marmor, G. O., & Li, M. Y.	Improving emergency department medical clinical handover: Barriers at the bedside	2017	English	No Model
Marr, E., & Hill, D.	Optimising service provision for prescribed opioid analgesic dependence	2015	English	No Model
Marshall, M., & Roland, M.	The future of the Quality and Outcomes Framework in England	2017		No Model
Martin, J., Sheeran, P., & Slade, P.	'They've invited me into their world': a focus group with clinicians delivering a behaviour change intervention in a UK contraceptive service	2017	English	No Model
Martin, N. A., Hulland, K. R. S., Dreibelbis, R., et al.	Sustained adoption of water, sanitation and hygiene interventions: systematic review	2018		No Model
Martin, P., Tamblyn, R., Ahmed, S., et al.	A consumer-targeted, pharmacist-led, educational intervention to reduce inappropriate medication use in community older adults (D-PRESCRIBE trial): Study protocol for a cluster randomized controlled trial	2015	English	No Model
Martin, R. L., Tully, M., Kos, A., et al.	Increasing Colorectal Cancer Screening at an Urban FQHC Using iFOBT and Patient Navigation	2017	English	No Model
Martin, W. H., Sobel, J. L., Griest, S. E., et al.	Program Sustainability: Hearing Loss and Tinnitus Prevention in American Indian Communities	2017	English	No Model
Martinez, S., Johannsen, J., Gertner, G., et al.	Effects of a home-based participatory play intervention on infant and young child nutrition: a randomised evaluation among low-income households in El Alto, Bolivia	2018		No Model
Martinez-Schlurmann, N., Rampa, S., Romesh, N., et al.	Injuries due to legal interventions in United States: ARe there racial variations in outcomes?	2015	English	No Model
Martin-Ruiz, E., Balbino, J. E., Lemgruber, A., et al.	Adoption of trastuzumab for breast cancer in four emerging countries in the use of health technology assessment: A case study	2016	English	No Model
Martsolf, G. R., Carle, A. C., & Scanlon, D. P.	Creating Unidimensional Global Measures of Physician Practice Quality Based on Health Insurance Claims Data	2017	English	No Model
Maughan, D., & Whittaker, B.	Future proofing occupational therapy in mental health through sustainable commissioning	2016		No Model
Mauricio, A. M., Tein, J. Y., Gonzales, N. A., et al.	Attendance Patterns and Links to Non-Response on Child Report of Internalizing among Mexican-Americans Randomized to a Universal Preventive Intervention	2016	English	No Model
Mavandadi, S., Wray, L. O., DiFilippo, S., et al.	Evaluation of a Telephone-Delivered, Community-Based Collaborative Care Management Program for Caregivers of Older Adults with Dementia	2017	English	No Model
Mazurek Melnyk, B., Gallagher-Ford, L., & Fineout-Overholt, E.	Improving healthcare quality, patient outcomes, and costs with evidence-based practice	2016		No Model
Mazzone, P., Powell, C. A., Arenberg, D., et al.	Components necessary for high-quality lung cancer screening: American college of chest physicians and American thoracic society policy statement	2015	English	No Model
McArthur, C., Gibbs, J., Papaioannou, A., et al.	Scoping review of physical rehabilitation interventions in long-term care: Protocol for tools, models of delivery, outcomes and quality indicators	2015	English	No Model
McCalman, J., Bainbridge, R., Brown, C., et al.	The Aboriginal Australian Family Wellbeing Program: A Historical Analysis of the Conditions That Enabled Its Spread	2018		No Model
McCollister, K., Baumer, P., Davis, M., et al.	Economic Evaluation of the Juvenile Drug Court/Reclaiming Futures (JDC/RF) Model	2018		No Model
McCullagh, M. C., Banerjee, T., & Yang, J.	Protocol of a test of hearing health education programs for farm and rural youth	2015	English	No Model
McCurdie, T., Sanderson, P., Aitken, L. M., et al.	Two sides to every story: The Dual Perspectives Method for examining interruptions in healthcare	2017	English	No Model
McDevitt, J. P., Criddle, C. S., Morse, M., et al.	Addressing the Issue of Microplastics in the Wake of the Microbead-Free Waters Act - A New Standard Can Facilitate Improved Policy	2017	English	No Model
McDonald, K. M., Su, G., Lisker, S., et al.	Implementation science for ambulatory care safety: a novel method to develop context-sensitive interventions to reduce quality gaps in monitoring high-risk patients	2017		No Model
McGillicuddy, J., Sox, L., Brunner-Jackson, B., et al.	Sustainability of mobile health medication adherence and blood pressure control program among kidney transplant patients: A one year follow up	2015	English	No Model
McGlynn, E. A., & McClellan, M.	Strategies For Assessing Delivery System Innovations	2017		No Model
McGrath, M., Botti, M., & Redley, B.	Clinicians' perceptions and recognition of practice improvement strategies to prevent harms to older people in acute care hospitals	2017		No Model
McKinnon, I. G., Thomas, S. D. M., Noga, H. L., et al.	Police custody health care: A review of health morbidity, models of care and innovations within police custody in the UK, with international comparisons	2016	English	No Model
McLeigh, J. D., Katz, C., Davidson-Arad, B., et al.	The Cultural Adaptation of a Community-Based Child Maltreatment Prevention Initiative	2017		No Model
McManners, P. J.	Developing policy integrating sustainability: A case study into aviation	2016	English	No Model
McManus, M. C., Taylor, C. M., Mohr, A., et al.	Challenge clusters facing LCA in environmental decision-making-what we can learn from biofuels	2015	English	No Model
McNabb, M., Chukwu, E., Salami, H., et al.	Assessing the feasibility and value of a pilot project using mobile applications and mobile money to enhance a maternal health conditional cash transfer (CCT) program in Nigeria leading to the development of a costed business model for scale up	2015	English	No Model
McNaughton, S. A.	Advancing nutrition promotion research and practice	2015		No Model
McNeil, R., Kerr, T., Anderson, S., et al.	Negotiating structural vulnerability following regulatory changes to a provincial methadone program in vancouver, canada: A qualitative study	2015	English	No Model
McQuade, J.	Osteoarthritis of the knee	2015	English	No Model
Mechanic, R. E.	Opportunities and Challenges for Payment Reform Observations from Massachusetts	2016		No Model
Meghani, S. H., & Hinds, P. S.	Policy brief: The Institute of Medicine report Dying in America: Improving quality and honoring individual preferences near the end of life	2015		No Model
Mendoza, A., Acena, J., Perez, S., et al.	Pharmaceuticals and iodinated contrast media in a hospital wastewater: A case study to analyse their presence and characterise their environmental risk and hazard	2015	English	No Model
Messiah, S. E., Jiang, S., Kardys, J., et al.	Reducing childhood obesity through coordinated care: Development of a park prescription program	2016	English	No Model
Mezei, A. K., Armstrong, H. L., Pedersen, H. N., et al.	Cost-effectiveness of cervical cancer screening methods in low- and middle-income countries: A systematic review	2017	English	No Model
Mihalic, S. F., & Elliott, D. S.	Evidence-based programs registry: blueprints for Healthy Youth Development	2015	English	No Model
Miller, C. A., & Wyborn, C.	Co-production in global sustainability: Histories and theories	2018		No Model
Miller, K., Briody, C., Casey, D., et al.	Using the Comprehensive Unit-based Safety Program model for sustained reduction in hospital infections	2016		No Model
Miller, R.	Changing organisational culture: another role for self-advocacy?	2015		No Model
Mills, A., Purkayastha, S., Addei, D., et al.	Exploring the variation in bariatric surgery across london: Does access follow need and to what extent do inequalities exist? basic science and research in bariatric surgery	2017		No Model
Mills, J., McClean, L., & Miller, A.	Enriching survivorship-empowering cancer survivors through education about exercise, nutrition and mindset utilising an evidence-based program in collaboration with allied health professionals	2017		No Model
Milton, K., & Bauman, A.	A critical analysis of the cycles of physical activity policy in England	2015	English	No Model
Min, J., Kim, G., Lim, H., et al.	A kindergarten-based child health promotion program: the Adapted National Aeronautics and Space Administration (NASA) Mission X for improving physical fitness in South Korea	2018		No Model
Mistry, S. K., Jhohura, F. T., Khanam, F., et al.	An outline of anemia among adolescent girls in Bangladesh: Findings from a cross-sectional study	2017	English	No Model
Mlotshwa, L., Harris, B., Schneider, H., et al.	Exploring the perceptions and experiences of community health workers using role identity theory	2015	English	No Model
Mofidi, R., Harunarashid, H., Wong, P., et al.	Assessment of quality of care in vascular surgery and the emergence of quality improvement programs	2016	English	No Model
Mohr, D. C., Rosen, C. S., Schnurr, P. P., et al.	The Influence of Team Functioning and Workload on Sustainability of Trauma-Focused Evidence-Based Psychotherapies	2018		No Model
Mokomane, Z., & Makoae, M.	An overview of programmes offered by shelters for street children in South Africa	2017		No Model
Montero, A. J., Stevenson, J., Guthrie, A. E., et al.	Can oncology readmissions be reduced? The Cleveland Clinic experience	2015	English	No Model
Montgomery, A., Doulougeri, K., & Panagopoulou, E.	Implementing action research in hospital settings: a systematic review	2015	English	No Model
Moore, J. E., Grouchy, M., Graham, I. D., et al.	The Council of Academic Hospitals of Ontario (CAHO) Adopting Research to Improve Care (ARTIC) program: Reach, sustainability, spread and lessons learned from an implementation funding model	2016	English	No Model
Moore, J. M., Wininger, D. A., & Martin, B.	Leadership for All: An Internal Medicine Residency Leadership Development Program	2016	English	No Model
Moore, J., & Prentice, D.	Oncology nurses' experience of collaboration: A case study	2015	English	No Model
Moore, L. A., Aarons, G. A., Davis, J. H., et al.	How do providers serving American Indians and Alaska Natives with substance abuse problems define evidence-based treatment?	2015	English	No Model
Morais, C., Pimenta, R., Ferreira, P. L., et al.	People, family and community involvement	2014		No Model
Morales, J., Lopez, A. M., Harding, G., et al.	Addressing rural disparities: Community outreach to assess the need for cancer prevention, screening, and access to treatment in rural Utah	2017	English	No Model
Morey, M. C., Hall, K., Deberry, J., et al.	Implementation of a new model of care of geriatric exercise in four va medical centers: Costs, barriers and promoters of success	2015	English	No Model
Morley, J., Kapoor, S., O'Grady, M., et al. (a)	Improving the reach and adoption of screening, brief intervention, and referral to treatment (SBIRT) services in a patient centered medical home (PCMH) using a multimodal implementation involving practice redesign	2015	English	No Model
Morley, J., Kapoor, S., O'Grady, M., et al. (b)	Building sustainable screening, brief intervention, and referral to treatment (SBIRT) within primary care in an integrated hospital system in New York, NYSBIRT-II: An implementation model	2015	English	No Model
Morley, K. E., Barysauskas, C. M., Carballo, V., et al.	Characteristics of Volunteer Coaches in a Clinical Process Improvement Program	2018		No Model
Moscou, K., Kohler, J. C., & MaGahan, A.	Governance and pharmacovigilance in Brazil: A scoping review	2016	English	No Model
Motta, P., Handel, I. G., Rydevik, G., et al.	Drivers of Live Cattle Price in the Livestock Trading System of Central Cameroon	2017		No Model
Moy, M. L., Martinez, C. H., Kadri, R., et al.	Long-term effects of an internet-mediated pedometer-based walking program in COPD: A randomized controlled trial	2015	English	No Model
Mueller, M., Purnell, T. S., Mensah, G. A., et al.	Reducing racial and ethnic disparities in hypertension prevention and control: what will it take to translate research into practice and policy?	2015	English	No Model
Muhayimana, C., Kennell-Heiling, S., Svoboda, L., et al.	Oncology nursing workforce capacity building in rural Rwanda: Strengthening specialized cancer care through nursing education and skill development	2016	English	No Model
Munce, S. E. P., Shepherd, J., Perrier, L., et al.	Online peer support interventions for chronic conditions: a scoping review protocol	2017	English	No Model
Munns, A., Toye, C., Hegney, D., et al.	Aboriginal parent support: A partnership approach	2017	English	No Model
Murayama, H., Spencer, M. S., Sinco, B. R., et al.	Does Racial/Ethnic Identity Influence the Effectiveness of a Community Health Worker Intervention for African American and Latino Adults With Type 2 Diabetes?	2017		No Model
Murdoch, J., Varley, A., Fletcher, E., et al.	Implementing telephone triage in general practice: a process evaluation of a cluster randomised controlled trial	2015	English	No Model
Murdoch, J., Varley, A., McCulloch, J., et al.	Process evaluation for the PREPARE-ABC study: Context mapping, pinchpoints and implications for implementation and theoretical fidelity	2017		No Model
Murphy, J. F. A.	Measuring healthcare in developed countries	2015	English	No Model
Murphy, J. W., Franz, B. A., & Callaghan, K. A.	Group Maturity in a Community-Based Project	2016	English	No Model
Murray, S. D., Hurley, J., & Ahmed, S. R.	Supporting the whole child through coordinated policies, processes, and practices	2015	English	No Model
Musielak-Hanold, K. A.	An evaluation of the effects of mediational intervention for sensitizing caregivers (MISC) and a health and nutrition education program on the sustained attention of Ugandan children with HIV	2016	English	No Model
Muzigaba, M., Kigozi, G., & Puoane, T.	Short-term and sustained effects of a health system strengthening intervention to improve mortality trends for paediatric severe malnutrition in rural South African hospitals	2017	English	No Model
Nabyonga-Orem, J., Gebrikidane, M., & Mwisongo, A.	Assessing policy dialogues and the role of context: Liberian case study before and during the Ebola outbreak	2016	English	No Model
Nabyonga-Orem, J., Tumusiime, P., Nyoni, J., et al.	Harmonisation and standardisation of health sector and programme reviews and evaluations - how can they better inform health policy dialogue?	2016	English	No Model
Narayana, M. R.	India's Proposed Universal Health Coverage Policy: Evidence for Age Structure Transition Effect and Fiscal Sustainability	2016	English	No Model
Naumovic, T., Jovanovic, V., Ilic, D., et al.	Performance indicators collected from primary health centres included in organised cervical cancer screening programme in the Republic of Serbia	2015	English	No Model
Nazir, A., Dennis, M. E., & Unroe, K. T.	Implementation of a heart failure quality initiative in a skilled nursing facility: lessons learned	2015	English	No Model
Nelson III, C. A.	Hazards to early development: The biological embedding of early life adversity	2018		No Model
Newman, A. W., & Behling-Kelly, E.	Quality Assurance and Quality Control in Point-of-Care Testing	2016	English	No Model
Newman, L. P., Mashalla, Y., O'Malley, G., et al.	Leadership training to build sustainable workforces and improve health in Africa	2016	English	No Model
Neyarapally, G. A., & Smith, M. A.	Variability in state Medicaid medication management initiatives	2017	English	No Model
Ng, G. M., & Ruppel, H.	Nursing Simulation Fellowships: An Innovative Approach for Developing Simulation Leaders	2016		No Model
Nhung, N. T. T., Schindler, C., Dien, T. M., et al.	Acute effects of ambient air pollution on lower respiratory infections in Hanoi children: An eight-year time series study	2018	English	No Model
Nicol, E., Dudley, L., & Bradshaw, D.	Assessing the quality of routine data for the prevention of mother-to-child transmission of HIV: An analytical observational study in two health districts with high HIV prevalence in South Africa	2016	English	No Model
Nielssen, O., McGorry, P., Castle, D., et al.	The RANZCP guidelines for Schizophrenia: Why is our practice so far short of our recommendations, and what can we do about it?	2017		No Model
Nijsten, D., Houweling, H., Durupt, A., et al.	Overlapping topics in advisory reports issued by five well-established European National Immunization Technical Advisory Groups from 2011 to 2014	2016	English	No Model
Nikolishin, A., Krivoshchekov, E., Cetta, F., et al.	Development of a sustainable newborn cardiac surgical program in Siberia	2017		No Model
Nikolov, M., Ouedraogo, A., Wenger, E., et al.	Vector "vaccination": Optimization of non-mendelian-based gene drives for mosquito population replacement	2016		No Model
Nikooyeh, B., Abdollahi, Z., Hajifaraji, M., et al.	Vitamin D Status, Latitude and their Associations with Some Health Parameters in Children: National Food and Nutrition Surveillance	2017	English	No Model
Nishigaki, S., Hamazaki, T., Tsuruhara, A., et al.	Clinical features of women with turner syndrome experiencing transition period in Japan	2017	English	No Model
Nix, K. A., & O'Shea, J. S.	Improving healthcare quality in the United States: A new approach	2015	English	No Model
Nixon, C., Flynn, G., Murphy, M., et al.	Cultural relevancy in capacity building: Community education to address the malnutrition spectrum	2015	English	No Model
Nnam, N. M.	Improving maternal nutrition for better pregnancy outcomes	2015	English	No Model
Nolan, M., Ghosh, K., & Warner, D. O.	Design, implementation and evaluation of a smoking cessation intervention for patients undergoing breast cancer surgery	2017	English	No Model
Norona, C. R., & Acker, M. L.	Implementation and Sustainability of Child-Parent Psychotherapy: The Role of Reflective Consultation in the Learning Collaborative Model	2016	English	No Model
Novaes, H. M. D., de Soarez, P. C., Silva, G. A., et al.	Cost-effectiveness analysis of introducing universal human papillomavirus vaccination of girls aged 11 years into the National Immunization Program in Brazil	2015	English	No Model
Novelli, B., & Banerjee, R.	Advanced Illness Care: Driving the Movement Forward	2017		No Model
Novick, G., Womack, J. A., & Sadler, L. S.	The Phoenix Project: Re-Introducing Group Prenatal Care...American College of Nurse-Midwives’ 62nd Annual Meeting in May 2017	2017		No Model
Nowak, M., Pfaff, H., & Karbach, U.	Does Value Stream Mapping affect the structure, process, and outcome quality in care facilities? A systematic review	2017	English	No Model
Noyes, K., Holub, D., Rizvi, I., et al.	Cancer survivorship care in rural community: Provider perspective	2017	English	No Model
Nugent, R., Barnabas, R. V., Golovaty, I., et al.	Costs and cost-effectiveness of HIV/noncommunicable disease integration in Africa: from theory to practice	2018	Journal Article	No Model
Nuti, A., Pernas, M., & Krishnan, R.	Quality improvement project on iron infusion therapy in a paediatric haemodialysis unit	2015	English	No Model
Nuti, S.	Managing pharmaceutical innovation in Italy: Which regional governance tools can be adopted?. [Italian]	2016	Italian	No Model
Nuti, S., Vola, F., Bonini, A., et al.	Making governance work in the health care sector: evidence from a 'natural experiment' in Italy	2016	English	No Model
Nwagbara, V. C., Rasiah, R., & Aslam, M.	An approach toward public hospital performance assessment	2016	English	No Model
Nwosu, L. N., Mapp, P. I., Chapman, V., et al.	Blocking the tropomyosin receptor kinase A (TrkA) receptor inhibits pain behaviour in two rat models of osteoarthritis	2016	English	No Model
Nyoni, C. N., & Botma, Y.	Sustaining a newly implemented competence-based midwifery programme in Lesotho: Emerging issues	2018		No Model
O'Brien, C., Reyes, M., Santos, P., et al.	Microglial proliferation in the piglet brain is region specific after cardiac arrest	2016	English	No Model
O'Brien, S., Edge, N., & Clark, S.	A strategy to reposition the South Australian health system for quality and value	2016	English	No Model
Odetola, F. O., Freed, G., Shevrin, C., et al.	In-hospital quality-of-care measures for pediatric sepsis syndrome	2017	English	No Model
O'Dwyer, G., Konder, M. T., Reciputti, L. P., et al.	[Implementation of the Mobile Emergency Medical Service in Brazil: action strategies and structural dimension]	2017	Portuguese	No Model
Oesterle, S., Kuklinski, M. R., Hawkins, J. D., et al.	Long-Term Effects of the Communities That Care Trial on Substance Use, Antisocial Behavior, and Violence Through Age 21 Years	2018		No Model
Ojemeni, M. T., Niles, P., Mfaume, S., et al.	A case study on building capacity to improve clinical mentoring and maternal child health in rural Tanzania: the path to implementation	2017	English	No Model
Ojio, Y., & Sasaki, T.	Effectiveness of single 45-minute and school teacher-led program for mental health literacy in Japanese early teens	2017		No Model
Okello, W. P. O.	The Relationship between Youths' Risky Sexual Behavior and Race/Ethnicity	2017	English	No Model
Okoye, R. S., Bell, L., & Papadopoulos, I.	Investigating the level of glaucoma awareness and perception of its risk factors in Anambra State, Nigeria	2018		No Model
Oleribe, O. O.	Individual and Socioeconomic Factors Associated With Childhood Immunization Coverage in Nigeria	2017	English	No Model
Olfson, M.	The Rise of Primary Care Physicians in the Provision of US Mental Health Care	2016		No Model
O'Malley, C., Mazarello Paes, V., Hesketh, K., et al.	Systematic Review on the determinants of Fruit and Vegetable consumption in young children (aged 0-6)	2015	English	No Model
Omange, R. W., Ocholla, A. O., Kwallah, A. O., et al.	Meeting report: Unesco-merck africa research summit 2015- accelerating access and sustaining innovation 'from Africa for Africa	2017	English	No Model
Ong, C. J., Dhand, A., & Diringer, M. N.	Early Withdrawal Decision-Making in Patients with Coma After Cardiac Arrest: A Qualitative Study of Intensive Care Clinicians	2016	English	No Model
Ong, C., Dhand, A., & Diringer, M.	Components of the self-fulfilling prophesy among non-neurologists in hypoxic ischemic coma	2016	English	No Model
Opondo, C., Allen, E., Todd, J., et al.	The Paediatric Admission Quality of Care (PAQC) score: designing a tool to measure the quality of early inpatient paediatric care in a low-income setting	2016	English	No Model
Opondo, D., Visscher, S., Eslami, S., et al.	Quality of Co-prescribing NSAID and gastroprotective medications for elders in the netherlands and its association with the electronic medical record	2015	English	No Model
Örnerheim, M.	Policymaking through healthcare registries in Sweden	2018		No Model
Ory, M. G., Lee, S., Han, G., et al.	Effectiveness of a lifestyle intervention on social support, self-efficacy, and physical activity among older adults: Evaluation of Texercise select	2018		No Model
Otolorin, E., Gomez, P., Currie, S., et al.	Essential basic and emergency obstetric and newborn care: From education and training to service delivery and quality of care	2015	English	No Model
Owens, J.	Creating an impersonal NHS? Personalization, choice and the erosion of intimacy	2015	English	No Model
Owrangi, A. M., Prisciandaro, J. I., Soliman, A., et al.	Magnetic resonance imaging-guided brachytherapy for cervical cancer: Initiating a program	2015	English	No Model
Ozawa, S., Singh, S., Singh, K., et al.	The Avahan Transition: Effects of Transition Readiness on Program Institutionalization and Sustained Outcomes	2016	English	No Model
Pamilo, K., Torkki, P., Peltola, M., et al.	Fast-tracking for total knee replacement reduces use of institutional care without compromising quality	2018		No Model
Pang, T., & Oestergaard, M.	Creating policy frameworks for public health genomics to benefit developing countries	2014		No Model
Pardue, M. T., Chrenek, M. A., Schmidt, R. H., et al.	Potential Role of Exercise in Retinal Health	2015	English	No Model
Parent, E. C., Schreiber, S., Moez, E. et al.	Effects of Schroth exercises added to standard care in adolescents with idiopathic scoliosis (AIS) on surface topography parameters-a randomized controlled trial (RCT)	2017		No Model
Parent, E. C., Ghaneei, M., Adeeb, S., et al.	Effects of Schroth exercises added to standard care in adolescents with idiopathic scoliosis (AIS) on marker-less surface topography asymmetry measurements-a randomized controlled trial (RCT)	2017		No Model
Parker, E. C., Kong, K., Watts, L. A., et al.	Visits to Registered Nurses: An Opportunity to Increase Contraceptive Access in California	2017		No Model
Paton, K., Sia, K. L., Peat, R., et al.	Implementing a School-Based Sleep Intervention in the First Year of Elementary School: Voices of the School Nurses as Intervention Deliverers	2017	English	No Model
Patouillard, E., Griffin, J., Bhatt, S., et al.	Global investment targets for malaria control and elimination between 2016 and 2030	2017		No Model
Pavlickova, H., Bremner, S. A., & Priebe, S.	The effect of financial incentives on adherence to antipsychotic depot medication: Does it change over time?	2015	English	No Model
Pavlidis, C., Nebel, J. C., Katsila, T., et al.	Nutrigenomics 2.0: The Need for Ongoing and Independent Evaluation and Synthesis of Commercial Nutrigenomics Tests' Scientific Knowledge Base for Responsible Innovation	2016	English	No Model
Pavolini, E., & Kuhlmann, E.	Health workforce development in the European Union: A matrix for comparing trajectories of change in the professions	2016	English	No Model
Pazandeh, F., Huss, R., Hirst, J., et al.	An evaluation of the quality of care for women with low risk pregnanacy: The use of evidence-based practice during labour and childbirth in four public hospitals in Tehran	2015		No Model
Peabody, J. W., Huang, X., Shimkhada, R., et al.	Managing specialty care in an era of heightened accountability: Emphasizing quality and accelerating savings	2015	English	No Model
Peirson, B. R.	Plasticity, stability, and yield: the origins of Anthony David Bradshaw's model of adaptive phenotypic plasticity	2015	English	No Model
Pekkarinen, A. J., Kumpula, J., & Tahvonen, O.	Parameterization and validation of an ungulate-pasture model	2017	English	No Model
Pekny, C., Karwa, R., Miller, M. L., et al.	Impact of a global health pharmacy residency in western Kenya	2015	English	No Model
Peltier, H., Authier, M., Deaville, R., et al.	Small cetacean bycatch as estimated from stranding schemes: The common dolphin case in the northeast Atlantic	2016	English	No Model
Perez, S.	A sustainable medical anatomy program supported with small 3-D printed human parts	2016	English	No Model
Perez-Escamilla, R., & Hall Moran, V.	Scaling up breastfeeding programmes in a complex adaptive world	2016	English	No Model
Peter, N. A., Pandit, H., Le, G., et al.	A multicountry health partnership programme to establish sustainable trauma training in east, central, and southern African countries using a cascading trauma management course model	2015	English	No Model
Peters, A. T., Jacobs, R. H., Feldhaus, C., et al.	Trajectories of Functioning Into Emerging Adulthood Following Treatment for Adolescent Depression	2016	English	No Model
Petrosyan, Y., Sahakyan, Y., Barnsley, J. M., et al.	Quality indicators for care of depression in primary care settings: A systematic review	2017	English	No Model
Pettker, C. M., & Grobman, W. A.	Obstetric Safety and Quality	2015	English	No Model
Pettoello-Mantovani, M., Namazova-Baranova, L., & Ehrich, J.	Integrating and rationalizing public healthcare services as a source of cost containment in times of economic crises	2016	English	No Model
Pham, M. D., Romero, L., Parnell, B., et al.	Feasibility of antiretroviral treatment monitoring in the era of decentralized HIV care: a systematic review	2017	English	No Model
Phuong-Tan, N.-H., Howrie, D., Crowley, K., et al.	A Quality Assessment of a Collaborative Model of a Pediatric Antimicrobial Stewardship Program	2016		No Model
Pinaire, J., Aze, J., Bringay, S., et al.	Patient healthcare trajectory. An essential monitoring tool: A systematic review	2017	English	No Model
Pincus, H. A., Li, M., Scharf, D. M., et al.	Prioritizing quality measure concepts at the interface of behavioral and physical healthcare	2017	English	No Model
Plum, A., & Kaljee, L.	Achieving Sustainable, Community-Based Health in Detroit Through Adaptation of the UNSDGs	2016	English	No Model
Pope, N., Tallon, M., McConigley, R., et al.	Experiences of acute pain in children who present to a healthcare facility for treatment: A systematic review of qualitative evidence	2017	English	No Model
Portillo, M. C., Kennedy, A., Todorova, E., et al.	Interventions and working relationships of voluntary organisations for diabetes self-management: A cross-national study	2017		No Model
Portrait, F. R. M., Van Der Galien, O., & Van Den Berg, B.	Measuring Healthcare Providers' Performances Within Managed Competition Using Multidimensional Quality and Cost Indicators	2016	English	No Model
Post, M. T., Scott, M. K., McCleery, E., et al.	Impact of a regional collaborative to reduce bloodstream infections in outpatient hemodialysis facilities	2015	English	No Model
Poteat, T., Wirtz, A. L., Radix, A., et al.	HIV risk and preventive interventions in transgender women sex workers	2015	English	No Model
Potigailo, V. L., Christoforidis, G. A., & Katzman, G. L.	Acute spinal cord compression: CQI framework increases resource efficiency while promoting delivery of high-quality care	2015	English	No Model
Powwattana, A., Thammaraksa, P., & Manora, S.	Culturally‐grounded mother–daughter communication‐focused intervention for Thai female adolescents	2018		No Model
Prabhakaran, S., Lee, J., & O'Neill, K.	Regional learning collaboratives produce rapid and sustainable improvements in stroke thrombolysis times	2016	English	No Model
Premji, S. S., & Hatfield, J.	Call to Action for Nurses/Nursing	2016		No Model
Prendergast, B. J., Cable, E. J., Stevenson, T. J., et al.	Circadian Disruption Alters the Effects of Lipopolysaccharide Treatment on Circadian and Ultradian Locomotor Activity and Body Temperature Rhythms of Female Siberian Hamsters	2015	English	No Model
Prendiville, V.	Developing an outcomes framework for the dietetic service	2016		No Model
Price, C. P., John, A. S., Christenson, R., et al.	Leveraging the real value of laboratory medicine with the value proposition	2016	English	No Model
Pringle, J. L., Lee Rucker, N., Domann, D., et al.	Applying value-based incentive models within community pharmacy practice	2016	English	No Model
Przylog, A., Stroka, M. A., Engel, S., et al.	[Do nursing homes with higher quality ratings provide a better quality of care? : Empirical study based on administrative data]	2016	German	No Model
Puras, D.	Human rights and mental health care-can we find a common ground?	2016	English	No Model
Puszka, S., Nagel, T., Matthews, V., et al.	Monitoring and assessing the quality of care for youth: Developing an audit tool using an expert consensus approach	2015	English	No Model
Pyszkowski, L.	Models of cancer	2015	English	No Model
Quaglio, G., Dario, C., Karapiperis, T., et al.	Information and communications technologies in low and middle-income countries: Survey results on economic development and health	2016	English	No Model
Quimbo, S., Wagner, N., Florentino, J., et al.	Do Health Reforms to Improve Quality Have Long-Term Effects? Results of a Follow-Up on a Randomized Policy Experiment in the Philippines	2016	English	No Model
Racchi, M., Govoni, S., Lucchelli, A., et al.	Insights into the definition of terms in European medical device regulation	2016	English	No Model
Rahman, M. J., Nizame, F. A., Nuruzzaman, M., et al.	Toward a Scalable and Sustainable Intervention for Complementary Food Safety	2016	English	No Model
Rahman, M., & Mistry, S.	Anemia and its socio-demographic correlates among adolescent girls in bangladesh	2017		No Model
Rahman, N., Vinayakarao, L., Pathak, S., et al.	Evaluation of training programme uptake in an attempt to reduce obstetric anal sphincter injuries: the SUPPORT programme	2017	English	No Model
Raju, R. S., Guy, G. S., Majid, A. J., et al.	The Australian and New Zealand Audit of Surgical Mortality-birth, deaths, and carriage	2015	English	No Model
Ralph, A. P., Read, C., Johnston, V., et al.	Improving delivery of secondary prophylaxis for rheumatic heart disease in remote Indigenous communities: Study protocol for a stepped-wedge randomised trial	2016	English	No Model
Ramly, E., Panyard, D., Lauver, D., et al.	Sustained improvement in follow-up of hypertension in rheumatology patients: Results of an intervention sustainability assessment	2016	English	No Model
Ramsay, J., Schwindt, T., Nguyen, T., et al.	Translating a Proven Pediatric Healthy Homes Asthma Intervention to Adults	2018		No Model
Rapport, F., Clay-Williams, R., Churruca, K., et al.	The struggle of translating science into action: Foundational concepts of implementation science	2017	English	No Model
Rasmussen, C. D. N., Hojberg, H., Bengtsen, E., et al.	Identifying knowledge gaps between practice and research for implementation components of sustainable interventions to improve the working environment - A rapid review	2018	English	No Model
Raviglione, M., & Maher, D.	Ending infectious diseases in the era of the Sustainable Development Goals	2017	English	No Model
Ravnic, D. J., Leberfinger, A. N., Koduru, S. V., et al.	Transplantation of Bioprinted Tissues and Organs: Technical and Clinical Challenges and Future Perspectives	2017	English	No Model
Recine, U., Scotti, E., Bruzzese, V., et al.	The change of hospital internal medicine: A study on patients admitted in internal medicine wards of 8 hospitals of the Lazio area, Italy	2015	English	No Model
Redaelli, M., Vollmar, H. C., Simic, D., et al.	[Guideline implementation study on asthma: Results of a pragmatic implementation approach]	2015	German	No Model
Reddy, A., Stone, J., Chui, M., et al.	Using participatory design to develop a pharmacy-based intervention to improve OTC medication safety for older adults	2018		No Model
Redley, B., Bucknall, T. K., Evans, S., et al.	Inter-professional clinical handover in postanaesthetic care units: Tools to improve quality and safety	2016	English	No Model
Reid, Z. Z., Regan, S., Kelley, J. H., et al.	Comparative Effectiveness of Post-Discharge Strategies for Hospitalized Smokers: study protocol for the Helping HAND 2 randomized controlled trial	2015	English	No Model
Rewa, O., Villeneuve, P. M., Eurich, D. T., et al.	Quality indicators in continuous renal replacement therapy (CRRT) care in critically ill patients: Protocol for a systematic review	2015	English	No Model
Reyes, N. F. S., Jaimes, M. C., Becerra, A. F. G., et al.	Successful model of a sustainable program for low income pediatric children with congenital heart diseases in developing countries	2017		No Model
Reynolds, S. S., McLennon, S. M., Ebright, P. R., et al.	Program evaluation of neuroscience competency programs to implement evidence-based practices	2017	English	No Model
Rezapour, M., Ali, S., & Gerson, L.	Efficacy of fecal microbiota transplantation (FMT) for ulcerative colitis (UC): Systematic review and meta-analysis	2017		No Model
Rhodes, R. E., & Kates, A.	Can the Affective Response to Exercise Predict Future Motives and Physical Activity Behavior? A Systematic Review of Published Evidence	2015	English	No Model
Ricci-Cabello, I., Violan, C., Foguet-Boreu, Q., et al.	Impact of multi-morbidity on quality of healthcare and its implications for health policy, research and clinical practice. A scoping review	2015	English	No Model
Richard, P., Shin, P., Beeson, T., et al.	Quality and Cost of Diabetes Mellitus Care in Community Health Centers in the United States	2015	English	No Model
Richards, A. K., Bryg, R. J., Cheng, E. M., et al.	Global risk reduction: A novel method to estimate the impact of multiple intervention trials to reduce stroke disparities	2016	English	No Model
Richardson, L. D.	Integrating Health Equity Into Practice and Policy	2016	English	No Model
Richter, K. P., Hunt, J. J., Cupertino, A. P., et al.	Commitment and capacity for providing evidence-based tobacco treatment in US drug treatment facilities	2017		No Model
Risalde, M. A., Lopez, V., Contreras, M., et al.	Control of mycobacteriosis in zebrafish (Danio rerio) mucosally vaccinated with heat-inactivated Mycobacterium bovis	2018		No Model
Ritte, R. E., Lawton, P., Hughes, J. T., et al.	Chronic kidney disease and socio-economic status: a cross sectional study	2017	English	No Model
Roberts, D. A., Ng, M., Ikilezi, G., et al.	Benchmarking health system performance across regions in Uganda: A systematic analysis of levels and trends in key maternal and child health interventions, 1990-2011	2015	English	No Model
Roberts, E. B., & Jette, S. L.	Implementing participatory research with an urban American Indian community: Lessons learned	2016	English	No Model
Roberts, L. R., & Montgomery, S. B.	Mindfulness-based Intervention for Perinatal Grief after Stillbirth in Rural India	2015	English	No Model
Roberts, M. C., Kennedy, A. E., Chambers, D. A., et al.	The current state of implementation science in genomic medicine: Opportunities for improvement	2017	English	No Model
Robinson, M., Raine, G., Robertson, S., et al.	Peer support as a resilience building practice with men	2015		No Model
Roche, S. D., Ketheeswaran, P., & Wirtz, V. J.	International short-term medical missions: a systematic review of recommended practices	2017	English	No Model
Roche, T. E., Gardner, G., & Lewis, P. A.	Effectiveness of an emergency nurse practitioner service for adults presenting to rural hospitals with chest pain: Protocol for a multicentre, longitudinal nested cohort study	2015	English	No Model
Rocker, G. M., Amar, C., Laframboise, W. L., et al.	Spreading improvements for advanced COPD care through a Canadian Collaborative	2017	English	No Model
Rocque, G. B., & Partridge, E. E.	Sustainabity of patient navigation programs: Lessons learned from a Medicare innovation project	2015	English	No Model
Rodgers, H., Shaw, L., Cant, R., et al.	Evaluating an extended rehabilitation service for stroke patients (EXTRAS): Study protocol for a randomised controlled trial	2015	English	No Model
Rodriguez Ferrucci, H., Razuri, H., Casapia, M., et al.	Governance, organization, accountability and sustainability of a region-wide school-based deworming program in Loreto, Peru	2016	English	No Model
Rodriguez, M. A., Suarez-Almazor, M. E., Lewis-Patterson, P. A., et al.	A novel strategy to build research capacity in survivorship science	2017	English	No Model
Rodriguez, M. I., Darney, B. G., Elman, E., et al.	Examining quality of contraceptive services for adolescents in Oregon's family planning program	2015	English	No Model
Rodriguez-Llanes, J. M., Ranjan-Dash, S., Mukhopadhyay, A., et al.	Looking upstream: enhancers of child nutritional status in post-flood rural settings	2016	English	No Model
Rohenkohl, A. C., Sommer, R., Kahrs, S., et al.	[Evaluation of a Self-Help Supported Counseling Concept for Children and Adolescents with Disproportional Short Stature]	2016	German	No Model
Rosas, S. R., Behar, L. B., & Hydaker, W. M.	Community Readiness Within Systems of Care: The Validity and Reliability of the System of Care Readiness and Implementation Measurement Scale (SOC-RIMS)	2016	English	No Model
Rosenbek, J. C.	Tyranny of the randomised clinical trial	2016		No Model
Rossberg, A. G., Uusitalo, L., Berg, T., et al.	Quantitative criteria for choosing targets and indicators for sustainable use of ecosystems	2017	English	No Model
Rossos, P. G., St-Cyr, O., Purdy, B., et al.	Hype, harmony and human factors: applying user-centered design to achieve sustainable telehealth program adoption and growth	2015	English	No Model
Rouleau, G., Gagnon, M. P., Cote, J., et al.	Impact of Information and Communication Technologies on Nursing Care: Results of an Overview of Systematic Reviews	2017	English	No Model
Routray, P., Torondel, B., Jenkins, M. W., et al.	Processes and challenges of community mobilisation for latrine promotion under Nirmal Bharat Abhiyan in rural Odisha, India	2017	English	No Model
Rubert, J., Lacina, O., Zachariasova, M., et al.	Erratum: Corrigendum to "Saffron authentication based on liquid chromatography high resolution tandem mass spectrometry and multivariate data analysis" (Food Chem. (2016) 204 (201-209))	2017	English	No Model
Rulisa, A., Ingabire, C., Hakizimana, E., et al.	Rice farmers' willingness to pay for malarial vector larval source management: The case of Ruhuha community in Eastern Rwanda	2015	English	No Model
Rustagi, A. S., Gimbel, S., Nduati, R., et al.	Health facility factors and quality of services to prevent mother-to-child HIV transmission in Cote d'Ivoire, Kenya, and Mozambique	2017	English	No Model
Rynes, J., Harnos, J., Bryja, V., et al.	Modulation of cell signaling via interfering specific protein-protein interactions of a hub scaffold protein	2016	English	No Model
Saarela, S. R., Soderman, T., & Lyytimaki, J.	Knowledge brokerage context factors - What matters in knowledge exchange in impact assessment?	2015	English	No Model
Sacco, R. L., Gardener, H., Wang, K., et al.	Racial-ethnic disparities in acute stroke care in the Florida-Puerto Rico collaboration to reduce stroke disparities study	2017	English	No Model
Safarnejad, A., Pavlova, M., Son, V. H., et al.	Criteria for prioritization of HIV programs in Viet Nam: a discrete choice experiment	2017	English	No Model
Sahay, S., Melendres-Groves, L., Pawar, L., et al.	Pulmonary Hypertension Care Center Network: Improving Care and Outcomes in Pulmonary Hypertension	2017	English	No Model
Sahlen, K. G., Boman, K., & Brannstrom, M.	A cost-effectiveness study of person-centered integrated heart failure and palliative home care: Based on a randomized controlled trial	2016	English	No Model
Saito, S., Howard, A. A., Chege, D., et al.	Monitoring quality at scale: implementing quality assurance in a diverse, multicountry HIV program	2015	English	No Model
Salazar-Ospina, A., Amariles, P., Hincapie-Garcia, J. A., et al.	Effectiveness of the Dader Method for Pharmaceutical Care on Patients with Bipolar I Disorder: Results from the EMDADER-TAB Study	2017	English	No Model
Salyers, M. P., Bonfils, K. A., Luther, L., et al.	The Relationship Between Professional Burnout and Quality and Safety in Healthcare: A Meta-Analysis	2017	English	No Model
Samaan, Z., Dennis, B. B., Kalbfleisch, L., et al.	Behavioral activation group therapy for reducing depressive symptoms and improving quality of life: a feasibility study	2016	English	No Model
Samad, L., Iqbal, M., Tariq, A., et al.	Equitable access to comprehensive surgical care: the potential of indigenous private philanthropy in low-income settings	2015	English	No Model
Sanchez-Arreola, S. V., & Garnica-Garza, H. M.	Feasibility of robotic stereotactic body radiotherapy of lung tumors with kilovoltage x-ray beams	2017	English	No Model
Sarpe, V., & Schriemer, D. C.	Supporting metabolomics with adaptable software: design architectures for the end-user	2017	English	No Model
Sarwar, A., Boland, G., Monks, A., et al.	Metrics for Radiologists in the Era of Value-based Health Care Delivery	2015	English	No Model
Saunsbury, E., & Howarth, G.	Improving communication between phlebotomists and doctors: a quality improvement project	2016	English	No Model
Scales, C. D., Bergman, J., Carter, S., et al.	Quality of Acute Care for Patients With Urinary Stones in the United States	2015	English	No Model
Scanlon, D. P., Alexander, J. A., McHugh, M., et al.	Summative evaluation results and lessons learned from the Aligning Forces for Quality program	2016	English	No Model
Schaller, A., Dejonghe, L., Alayli-Goebbels, A., et al.	Promoting physical activity and health literacy: study protocol for a longitudinal, mixed methods evaluation of a cross-provider workplace-related intervention in Germany (The AtRisk study)	2016	English	No Model
Schalock, R. L., Gomez, L. E., Verdugo, M. A., et al.	Evidence and Evidence-Based Practices: Are We There Yet?	2017	English	No Model
Schnell-Inderst, P., Mayer, J., Lauterberg, J., et al.	Health technology assessment of medical devices: What is different? An overview of three European projects	2015	English	No Model
Schoenberg, N. E., Ciciurkaite, G., & Greenwood, M. K.	Community to clinic navigation to improve diabetes outcomes	2017	English	No Model
Schoenfeld, A. J., Davies, J. M., Marafino, B. J., et al.	Variation in quality of urgent health care provided during commercial virtual visits	2016	English	No Model
Schoenrock, D. L., Hartkopf, K., & Boeckelman, C.	Development and implementation of a pharmacist-run comprehensive medication review program in Wisconsin	2016	English	No Model
Schumacher, P. M., Kaune, A., Merkenschlager, A., et al.	Optimizing parents' performance in anticonvulsant rescue medication administration	2018		No Model
Schwerdtle, P., Morphet, J., & Hall, H.	A scoping review of mentorship of health personnel to improve the quality of health care in low and middle-income countries	2017	English	No Model
Seangpraw, K., Somrongthong, R., Choowanthanapakorn, M., et al.	The Effect Of Sex Education And Life Skills For Preventive Sexual Risk Behaviours Among University Of Students In Thailand	2017		No Model
Seddon, D., & Robinson, C.	Carer assessment: continuing tensions and dilemmas for social care practice	2015		No Model
Seidel, N., Stolzel, F., Herrmann, S., et al.	Skin cancer prevention starts early in life - The 'SonnenschutzClown' preschool program	2018		No Model
Sen, D. R., Kaminski, J., Barnitz, R. A., et al.	The epigenetic landscape of T cell exhaustion	2016	English	No Model
Seow, H., & Bainbridge, D.	A Review of the Essential Components of Quality Palliative Care in the Home	2018		No Model
Sepahzad, A.	Patient academy-empowering parents and patients in the role of educators & developing a platform for collaborative working to improve paediatric health	2016	English	No Model
Sepers, C. E., Jr., Fawcett, S. B., Lipman, R., et al.	Measuring the Implementation and Effects of a Coordinated Care Model Featuring Diabetes Self-management Education Within Four Patient-Centered Medical Homes	2015	English	No Model
Serowoky, M. L., George, N., & Yarandi, H.	Using the Program Logic Model to Evaluate Cuidate!: A Sexual Health Program for Latino Adolescents in a School-Based Health Center	2015	English	No Model
Shadman, K. A., Ralston, S. L., Garber, M. D., et al.	Sustainability in the AAP Bronchiolitis Quality Improvement Project	2017	English	No Model
Shah, N., Castro-Sanchez, E., Charani, E., et al.	Towards changing healthcare workers' behaviour: a qualitative study exploring non-compliance through appraisals of infection prevention and control practices	2015	English	No Model
Shankar, R.	Getting medical innovation to patients in developing countries-a systemic approach to setting price and access	2016	English	No Model
Sharp, W. G., Volkert, V. M., Scahill, L., et al.	A Systematic Review and Meta-Analysis of Intensive Multidisciplinary Intervention for Pediatric Feeding Disorders: How Standard Is the Standard of Care?	2017	English	No Model
Shaw, C. D.	How can healthcare standards be standardised?	2015	English	No Model
Sheehan, O. C., Weinstein, M. G., Ahuja, A., et al.	The effect of caregivers on motivation to improve daily physical activity after stroke	2017	English	No Model
Shelgikar, A. V., Priddy, C., & Van Harrison, R.	Meeting ACGME and ABMS quality improvement requirements in a sleep medicine fellowship program	2017	English	No Model
Sheriff, S., Zawahrah, H. J., Chang, L. V., et al.	What is the Cost of Free Cleft Surgery in the Middle East?	2017	English	No Model
Sherwood, G., & McNeill, J.	Reflective practice: Providing safe quality patient-centered pain management	2017	English	No Model
Shikuku, D. N., Milimo, B., Ayebare, E., et al.	Quality of Care during Neonatal Resuscitation in Kakamega County General Hospital, Kenya: A Direct Observation Study	2017		No Model
Shin, C. N., Keller, C., & Sim, J.	Cultural Factors relevant to Korean Americans in Health Research: A Systematic Review	2017	English	No Model
Shingleton, R. M., & Palfai, T. P.	Technology-delivered adaptations of motivational interviewing for health-related behaviors: A systematic review of the current research	2016	English	No Model
Shogren, K. A., Dean, E., Griffin, C., et al.	Promoting change in employment supports: Impacts of a community-based change model	2017		No Model
Shoukat, A., Van Exan, R., & Moghadas, S. M.	Cost-effectiveness of a potential vaccine candidate for Haemophilus influenzae serotype 'a'	2018		No Model
Silove, D., Ventevogel, P., & Rees, S.	The contemporary refugee crisis: an overview of mental health challenges	2017	English	No Model
Silva, A., Rosano, M., Stocker, L., et al.	From waste to sustainable materials management: Three case studies of the transition journey	2017	English	No Model
Sim, L. A., Lebow, J., Wang, Z., et al.	Brief primary care obesity interventions: A meta-analysis	2016	English	No Model
Simmons, E., Viles, A., Booth, K. A., et al.	Stepwise approach to securing key stakeholder support for inpatient geriatric models of care	2015	English	No Model
Simoneau, T. L., Kilbourn, K., Spradley, J., et al.	An evidence-based stress management intervention for allogeneic hematopoietic stem cell transplant caregivers: development, feasibility and acceptability	2017	English	No Model
Singh, L. G., Accursi, M., & Black, K. K.	Implementation and outcomes of a pharmacist-managed clinical video telehealth anticoagulation clinic	2015		No Model
Singla, D. R., & Kumbakumba, E.	The development and implementation of a theory-informed, integrated mother-child intervention in rural Uganda	2015		No Model
Sivasankar, S.	Use of National Electronic Health Record (EHR) Data Warehouse to Identify Inappropriate HbA1c Orders for Sickle Cell Disease Patients	2018	English	No Model
Small, R., Belkora, J., Jow, A., et al.	Integrating outpatient palliative care into a metastatic breast oncology clinic	2015	English	No Model
Smith, C. S., Weppner, W. G., Willis, J. V., et al..	Technology-supported dissemination: Implementa-tion kits for training in team-based care	2018		No Model
Smith, C., Gibbard, D., & Higgins, L.	An evaluation of an integrated model of speech and language therapy in public health practice for early language development	2017		No Model
Smith, J. E., Withnall, R. D. J., Rickard, R. F., et al.	A pilot study to evaluate the utility of live training (LIVEX) in the operational preparedness of UK military trauma teams	2016	English	No Model
Smolow, J., Huruba, E., & Badza, A.	Second chance education in Zimbabwe: An inclusive model to achieve education for all	2015	English	No Model
Song, S., Araiza, D., Reyes, C., et al.	Worth the walk: a randomized controlled trial of a walking intervention to decrease stroke risk among minority seniors	2017	English	No Model
Song, S., Son, J., Barry, F., et al.	A culturally tailored education intervention for Korean seniors increases stroke knowledge	2015	English	No Model
Sonntag, D., Jarczok, M. N., & Ali, S.	DC-Obesity: A New Model for Estimating Differential Lifetime Costs of Overweight and Obesity by Socioeconomic Status	2017	English	No Model
Sorensen, J. S., Galvin, S. R., & Maitland, A. R.	Implementing targeted interdisciplinary solutions to health barriers through experiential learning projects: The Northwestern access to health project in Mali	2016	English	No Model
Sorensen, S. S., Pedersen, K. M., Weinreich, U. M., et al.	Design, and participant enrollment, of a randomized controlled trial evaluating effectiveness and cost-effectiveness of a community-based case management intervention, for patients suffering from COPD	2015	English	No Model
Spatz, E. S., Lipska, K. J., Dai, Y., et al.	Risk-standardized acute admission rates among patients with diabetes and heart failure as a measure of quality of accountable care organizations rationale, methods, and early results	2016	English	No Model
Spees, C. K., Hill, E. B., Grainger, E. M., et al.	Feasibility, preliminary efficacy, and lessons learned from a garden-based lifestyle intervention for cancer survivors	2016	English	No Model
Spencer, L., Rollo, M., Hauck, Y., et al.	The effect of weight management interventions that include a diet component on weight-related outcomes in pregnant and postpartum women: a systematic review protocol	2015	English	No Model
Spencer, M. S., Kieffer, E. C., Sinco, B., et al.	Outcomes at 18 Months From a Community Health Worker and Peer Leader Diabetes Self-Management Program for Latino Adults	2018		No Model
Spoorenberg, V., Geerlings, S. E., Geskus, R. B., et al.	Appropriate antibiotic use for patients with complicated urinary tract infections in 38 Dutch Hospital Departments: A retrospective study of variation and determinants	2015	English	No Model
Springfield, S., Buscemi, J., Fitzgibbon, M. L., et al.	A randomized pilot study of a community-based weight loss intervention for African-American women: Rationale and study design of Doing Me! Sisters Standing Together for a Healthy Mind and Body	2015	English	No Model
Stalker, K. C., Rose, R. A., Bacallao, M., et al.	Parenting Wisely Six Months Later: How Implementation Delivery Impacts Program Effects at Follow-Up	2018		No Model
Stancliffe, R.	Sustainable choices	2016	English	No Model
Stapleton, C.	Motivational enhancement therapykeeping our patients motivated!	2015	English	No Model
Steffen, K., Doctor, A., & Hoerr, J.	Controlling Phlebotomy Volume Diminishes PICU Transfusion: Implementation Processes and Impact	2017		No Model
Steinmann, P., Reed, S. G., Mirza, F., et al.	Innovative tools and approaches to end the transmission of Mycobacterium leprae	2017	English	No Model
Stengel, D., Kirschner, S., Ekkernkamp, A., et al.	[Evidence-based trauma and orthopedic surgery : 20 years after Sackett]	2016	German	No Model
Stephen, J., Rojubally, A., Linden, W., et al.	Online support groups for young women with breast cancer: a proof-of-concept study	2017	English	No Model
Stephens, J., Hall, S., Harrison, C., et al.	Building near-peer teaching into the anatomy curriculum-a national perspective from anatomy educators and students	2017	English	No Model
Stetler, K., Silva, C., Manning, S., et al.	Lessons Learned: Implementation of Pilot Universal Postpartum Nurse Home Visiting Program, Massachusetts 2013-2016	2018		No Model
Steuber, T., Sharma, V., Decaestecker, K., et al.	Standard of care versus metastasis-directed therapy for nodal oligorecurrent prostate cancer following multimodality treatment: A case-control study	2017	English	No Model
Stevely, A. K., Buykx, P., Brown, J., et al.	Exposure to revised drinking guidelines and 'COM-B' determinants of behaviour change: descriptive analysis of a monthly cross-sectional survey in England	2018		No Model
Stevens, B. J., Yamada, J., Promislow, S., et al.	Pain Assessment and Management After a Knowledge Translation Booster Intervention	2016	English	No Model
Stolk-Vos, A. C., Van De Klundert, J. J., Maijers, N., et al.	Multi-stakeholder perspectives in defining health-services quality in cataract care	2017	English	No Model
Storcksdieck Genannt Bonsmann, S., Mak, T. N., Caldeira, S., et al.	How to promote water intake in schools: A toolkit	2016	English	No Model
Stordeur, S., Vrijens, F., & Leroy, R.	Reference centres for adults with rare and complex cancers - Policy recommendations to improve the organisation of care in Belgium	2016	English	No Model
Streber, R., Gawlik, A., Kuld, S., et al.	Effects of a behavioural internet-based after-care program on physical activity and self-concordance in persons with Multiple Sclerosis	2018		No Model
Strudwick, K., Nelson, M., Martin-Khan, M., et al.	Quality indicators for musculoskeletal injury management in the emergency department: A systematic review	2015	English	No Model
Stuart-Shor, E. M., Cunningham, E., Foradori, L., et al.	The Global Health Service Partnership: An Academic-Clinical Partnership to Build Nursing and Medical Capacity in Africa	2017	English	No Model
Stuchlikova, E., Zahradnikova, M., Nenutil, R., et al.	[Ascites May Provide Useful Information for Diagnosis of Ovarian Cancer]	2017	Czech	No Model
Stuckey, E. M., Miller, J. M., Littrell, M., et al.	Operational strategies of anti-malarial drug campaigns for malaria elimination in Zambia's southern province: a simulation study	2016	English	No Model
Su, S., Bao, H., Wang, X., et al.	The quality of invasive breast cancer care for low reimbursement rate patients: A retrospective study	2017	English	No Model
Subramanian, L., Simon, C., & Daniel, E. E.	Increasing Contraceptive Use Among Young Married Couples in Bihar, India: Evidence From a Decade of Implementation of the PRACHAR Project	2018		No Model
Such, E., Salway, S., Copeland, R., et al.	A formative review of physical activity interventions for minority ethnic populations in England	2017		No Model
Suiter, S. V., Thurber, A., & Sullivan, C.	A Co-Learning Model for Community-Engaged Program Evaluation	2016	English	No Model
Sulzgruber, P., Pesce, M., Schnaubelt, S., et al.	Severe aortic stenosis is an independent predictor for mortality in patients with in-hospital cardiac arrest after acute coronary syndrome	2018		No Model
Sun, S., Raja, J., Atteya, G., et al.	If you build it, they will come: A point-of-care ultrasound curriculum for internal medicine residents	2016	English	No Model
Sureshkumar, K., & Dineshraj, P.	Is managerial convergence sufficient for implementing stroke services within the NPCDCS program in India?-a critical appraisal	2016	English	No Model
Suter, L. G., Smith, S. R., Katz, J. N., et al.	Projecting Lifetime Risk of Symptomatic Knee Osteoarthritis and Total Knee Replacement in Individuals Sustaining a Complete Anterior Cruciate Ligament Tear in Early Adulthood	2017	English	No Model
Sutton, R., Lahuerta, M., Abacassamo, F., et al.	Feasibility and acceptability of health communication interventions within a combination intervention strategy for improving linkage and retention in HIV care in mozambique	2017	English	No Model
Swanney, M. P., O'Dea, C. A., Ingram, E. R., et al.	Spirometry training courses: Content, delivery and assessment - a position statement from the Australian and New Zealand Society of Respiratory Science	2017	English	No Model
Swiatek, P. R., Chung, K. C., & Mahmoudi, E.	Surgery and Research: A Practical Approach to Managing the Research Process	2016	English	No Model
Swinglehurst, D., & Greenhalgh, T.	Caring for the patient, caring for the record: an ethnographic study of 'back office' work in upholding quality of care in general practice	2015	English	No Model
Taddei, C., Gnesotto, R., Forni, S., et al.	Cycling promotion and non-communicable disease prevention: Health impact assessment and economic evaluation of cycling to work or school in Florence	2015	English	No Model
Takahashi, P. Y., Naessens, J. M., Peterson, S. M., et al.	Short-term and long-term effectiveness of a post-hospital care transitions program in an older, medically complex population	2016	English	No Model
Tang, J. C., Abraham, C., Greaves, C. J., et al.	Self-directed interventions to promote weight loss: a systematic review and meta-analysis	2016	English	No Model
Tanis, E., Caballero, C., Collette, L., et al.	The European Organization for Research and Treatment for Cancer (EORTC) strategy for quality assurance in surgical clinical research: Assessment of the past and moving towards the future	2016	English	No Model
Teichert, U., Kaufhold, C., Rissland, J., et al.	[Proposal for a Nationwide Johann-Peter Frank Cooperation Model under the National Leopoldina Initiative for Public Health and Global Health]	2016	German	No Model
Temkin-Greener, H., Ladwig, S., Ye, Z., et al.	Improving palliative care trough teamwork (IMPACTT) in nursing homes: Study design and baseline findings	2017	English	No Model
Tempels, T. H., & Van den Belt, H.	Once the rockets are up, who should care where they come down? The problem of responsibility ascription for the negative consequences of biofuel innovations	2016	English	No Model
Temple, R. M.	Delivering the future hospital	2017		No Model
Teunissen, E., Gravenhorst, K., Dowrick, C., et al.	Implementing guidelines and training initiatives to improve cross-cultural communication in primary care consultations: A qualitative participatory European study	2017	English	No Model
Thiel, C., Woods, N., & Bilec, M.	Strategies to Reduce Greenhouse Gas Emissions From Laparoscopic Surgery	2018		No Model
Thinggaard, E.	Take-Home Training in Laparoscopy	2017	English	No Model
Thogersen-Ntoumani, C., Wright, A., Quested, E., et al.	Protocol for the residents in action pilot cluster randomised controlled trial (RiAT): Evaluating a behaviour change intervention to promote walking, reduce sitting and improve mental health in physically inactive older adults in retirement villages	2017	English	No Model
Tichanek, F., Salomova, M., Jelinkova, D., et al.	Forced activity subtly mitigates motor and behavioural deficits in Lurcher mutant mice	2018		No Model
Tingey, L., Chambers, R., Rosenstock, S., et al.	The Impact of a Sexual and Reproductive Health Intervention for American Indian Adolescents on Predictors of Condom Use Intention	2017	English	No Model
Tissera, H., Pannila-Hetti, N., Samaraweera, P., et al.	Sustainable dengue prevention and control through a comprehensive integrated approach: the Sri Lankan perspective	2016	English	No Model
Tobin-West, C. I., & Isodje, A.	Quality and rural-urban comparison of tuberculosis care in Rivers State, Nigeria	2016	English	No Model
Tolentino-Zondervan, F., Berentsen, P., Bush, S. R., et al.	Fisher-level decision making to participate in Fisheries Improvement Projects (FIPs) for yellowfin tuna in the Philippines	2016	English	No Model
Tolma, E. L., Thomas, C., Stoner, J., et al.	Native women's health project: An innovative approach toward promoting screening mammography in an American Indian community in Oklahoma	2015	English	No Model
Tomlinson, M., Rotheram-Borus, M. J., le Roux, I. M., et al.	Thirty-Six-Month Outcomes of a Generalist Paraprofessional Perinatal Home Visiting Intervention in South Africa on Maternal Health and Child Health and Development	2016	English	No Model
Tonna, J., Kawamoto, K., Presson, A., et al.	Pragmatic single intervention for a sustained reduction in portable chest radiography (PCXR) in cardiovascular and surgical/trauma ICU and associated outcomes	2016	English	No Model
Torrao, G., Fontes, T., Coelho, M., et al.	Integrated indicator to evaluate vehicle performance across: Safety, fuel efficiency and green domains	2016	English	No Model
Torre, S. B. D., Dudley-Martin, F., & Kruseman, M.	Croque&bouge: A feasible and acceptable programme for obesity prevention in preschoolers at risk and their parents	2015	English	No Model
Torres, J., Travis, D., & Wong, S.	Standard of care for non-muscle invasive bladder carcinoma is induction followed by maintenance intra-vesical BCG therapy after trans-urethral bladder tumour resection. But how well is it tolerated?	2015	English	No Model
Torres, L. P. V.	Living Undocumented: An Ethnographic Study of the Mental Health and Wellbeing of Undocumented Mexican Migrant Men	2018	English	No Model
Townsend, B.	International medicines governance 1940s to 1970s: lessons for public health	2016	English	No Model
Townsend, R., Mahmood, A., Foye, R., et al.	Not another teach and run: Local staff initiated multidisciplinary teaching in a regional referral hospital in Western Uganda in the context of a long term sustainable volunteering programme	2016	English	No Model
Toye, C., Jiwa, M., Holloway, K., et al.	Can a community of practice enhance a palliative approach for people drawing close to death with dementia?	2015		No Model
Tran, B. X., Nguyen, L. H., Tran, T. T., et al.	Social and structural barriers for adherence to methadone maintenance treatment among Vietnamese opioid dependence patients	2018		No Model
Trimmel, H., Beywinkler, C., Hornung, S., et al.	Success rates of pre-hospital difficult airway management: a quality control study evaluating an in-hospital training program	2018		No Model
Trude, A. C. B., Anderson Steeves, E., Shipley, C., et al.	A Youth-Leader Program in Baltimore City Recreation Centers: Lessons Learned and Applications	2017	English	No Model
Truong, L., Tat, J., Booy, M., et al.	The Asian Grocery Store-Based Cancer Education Program: Creating New Education Modules	2016	English	No Model
Tsai, C., Blinkhorn, A., & Irving, M.	Oral Health Programmes in Indigenous Communities Worldwide-Lessons learned from the field: A qualitative systematic review	2017		No Model
Tsai, T. C., Greaves, F., Jie, Z., et al.	Better Patient Care At High-Quality Hospitals May Save Medicare Money And Bolster Episode-Based Payment Models	2016		No Model
Tsao, P. C., Shiau, Y. S., Chiang, S. H., et al.	Development of a newborn screening program for critical congenital heart disease (CCHD) in Taipei	2016	English	No Model
Tse, A. C. Y., Lee, P. H., Zhang, J., et al.	Study protocol for a randomised controlled trial examining the association between physical activity and sleep quality in children with autism spectrum disorder based on the melatonin-mediated mechanism model	2018		No Model
Turcotte-Tremblay, A.-M., Gali-Gali, I. A., De Allegri, M., et al.	The unintended consequences of community verifications for performance-based financing in Burkina Faso	2017		No Model
Turner, L., & Chaloupka, F. J.	Reach and Implementation of Physical Activity Breaks and Active Lessons in Elementary School Classrooms	2017		No Model
Turunen, E., Miettinen, M., Setälä, L., et al.	The impact of a structured preoperative protocol on day of surgery cancellations	2018		No Model
Tzeng, I. S., Liu, S. H., Chen, K. F., et al.	Impact of performance grading on annual numbers of acute myocardial infarction-associated emergency department visits in Taiwan: Results of segmented regression analysis	2016	English	No Model
Uittenbroek, R. J., Kremer, H. P. H., Spoorenberg, S. L. W., et al.	Integrated Care for Older Adults Improves Perceived Quality of Care: Results of a Randomized Controlled Trial of Embrace	2017	English	No Model
Ukawa, N., Tanaka, M., Morishima, T., et al.	Organizational culture affecting quality of care: Guideline adherence in perioperative antibiotic use	2015	English	No Model
Um, I. S., Krass, I., Armour, C., et al.	Developing and testing evidence-based weight management in Australian pharmacies: A Healthier Life Program	2015	English	No Model
Umoren, R., Vaucher, Y., Kurbasic, M., et al.	International community access to child health program e 10 years of supporting global child health	2017		No Model
Valentini, R. P.	Patient safety and quality improvement: What the pediatric trainee needs to know	2017	English	No Model
Vali, P., Chandrasekharan, P., Rawat, M., et al.	Continuous chest compressions during sustained inflations in a perinatal asphyxial cardiac arrest lamb model	2017	English	No Model
Van Belle, S., Rifkin, S., & Marchal, B.	The challenge of complexity in evaluating health policies and programs: the case of women's participatory groups to improve antenatal outcomes	2017	English	No Model
van Daalen, F. V., Prins, J. M., Opmeer, B. C., et al.	A cluster randomized trial for the implementation of an antibiotic checklist based on validated quality indicators: The AB-checklist	2015	English	No Model
Van Dooren, C., Keuchenius, C., De Vries, J., et al.	Identifying the sustainability and health impact of diets in Dutch population subgroups	2015	English	No Model
Van Gelder, V. A., Scherpbier-De Haan, N. D., De Grauw, W. J. C., et al.	Quality of chronic kidney disease management in primary care: a retrospective study	2016		No Model
Van Harten, W. H., & Retel, V. P.	Innovations that reach the patient: Early health technology assessment and improving the chances of coverage and implementation	2016	English	No Model
van Holland, B. J., Reneman, M. F., Soer, R., et al.	Effectiveness and Cost-benefit Evaluation of a Comprehensive Workers' Health Surveillance Program for Sustainable Employability of Meat Processing Workers	2017	English	No Model
Van Puymbroeck, M., Miller, K. K., Dickes, L. A., et al.	Perceptions of Yoga Therapy Embedded in Two Inpatient Rehabilitation Hospitals: Agency Perspectives	2015	English	No Model
VanArsdale, L., Curran-Everett, D., Haugen, H., et al.	For Diabetes Shared Savings Programs, 1 Year of Data Is Not Enough	2017		No Model
VandeKieft, G., Kallestad, J., Hess, D., et al.	An exercise in futility? Developing policy and shaping practice to address demands for "nonbeneficial medical treatment"	2015	English	No Model
Vedula, S. S., & Hager, G. D.	Surgical data science: The new knowledge domain	2017	English	No Model
Vermeij, W. P., Dolle, M. E., Reiling, E., et al.	Restricted diet delays accelerated ageing and genomic stress in DNA-repair-deficient mice	2016	English	No Model
Vesel, L., Otieno, J., & Fotso, J.	The innovations initiative: Technological approaches for addressing maternal, newborn and child health	2015	English	No Model
Vettoretto, N., Foglia, E., Ferrario, L., et al.	Why laparoscopists may opt for three-dimensional view: a summary of the full HTA report on 3D versus 2D laparoscopy by S.I.C.E. (Societa Italiana di Chirurgia Endoscopica e Nuove Tecnologie)	2018		No Model
Villa-Torres, L., & Svanemyr, J.	Ensuring youth's right to participation and promotion of youth leadership in the development of sexual and reproductive health policies and programs	2015	English	No Model
Visher, C. A., Yang, Y., Mitchell, S. G., et al.	Understanding the sustainability of implementing HIV services in criminal justice settings	2015	English	No Model
Vo, A., Shore, J., Waugh, M., et al.	Meaningful use: a national framework for integrated telemedicine	2015	English	No Model
Vogler, S., Osterle, A., & Mayer, S	Inequalities in medicine use in Central Eastern Europe: an empirical investigation of socioeconomic determinants in eight countries	2015	English	No Model
Vokurka, S., Votavova, M., Arnetova, V., et al.	[Everolimus in Daily Clinical Practice Focusing to Oral Mucosa Damage Issues - Single Oncology Centre Experience within the Course of the Year 2016]	2017	Czech	No Model
Volland, J., & Blockberger-Miller, S.	Closing the transition gaps the changing context of home healthcare coordination	2015	English	No Model
von Davier, M.	Automated Item Generation with Recurrent Neural Networks	2018		No Model
Von Lengerke, T., Lutze, B., Krauth, C., et al.	Sustainability takes time: Effects of the psychologically tailored interventions on hand hygiene compliance in the PSYGIENE cluster-randomized controlled trial after two years of follow-up	2016	English	No Model
Wagman, J. A., King, E. J., Namatovu, F., et al.	Combined Intimate Partner Violence and HIV/AIDS Prevention in Rural Uganda: Design of the SHARE Intervention Strategy	2016		No Model
Wagner, S. J., & Reeves, S.	Milestones and entrustable professional activities: The key to practically translating competencies for interprofessional education?	2015	English	No Model
Waheed, U. W., & Zaheer, H. A. Z.	Establishment of national blood transfusion services in Pakistan	2015	English	No Model
Wahlberg, H., Valle, P. C., Malm, S., et al.	Impact of referral templates on the quality of referrals from primary to secondary care: a cluster randomised trial	2015	English	No Model
Wainer, A. L., Hepburn, S., & McMahon Griffith, E.	Remembering parents in parent-mediated early intervention: An approach to examining impact on parents and families	2017	English	No Model
Walker, J. M., Dixit, S., Saulsberry, A. C., et al.	Reversal of high fat diet-induced obesity improves glucose tolerance, inflammatory response, beta-amyloid accumulation and cognitive decline in the APP/PSEN1 mouse model of Alzheimer's disease	2017	English	No Model
Walker, S. C., Bumbarger, B. K., & Phillippi, S. W.	Achieving successful evidence-based practice implementation in juvenile justice: The importance of diagnostic and evaluative capacity	2015	English	No Model
Walker, T. R.	Green Marine: An environmental program to establish sustainability in marine transportation	2016	English	No Model
Walsh, K. S., Noll, R. B., Annett, R. D., et al.	Standard of Care for Neuropsychological Monitoring in Pediatric Neuro-Oncology: Lessons From the Children's Oncology Group (COG)	2016	English	No Model
Walsh, M. T., Dublin, B. A., Ishigami, E. M., et al.	The architecture of a shared leadership model for health systems strengthening initiatives led by a U.S.-based academic hospital	2015	English	No Model
Walsh, S. M., Meyer, M. R., Gamble, A., et al.	A Systematic Review of Rural, Theory-based Physical Activity Interventions	2017	English	No Model
Walter, U., Nocker, G., Pawils, S., et al.	[Memorandum on sustainable reinforcement of prevention and health promotion: challenges at the federal, state and local level]	2015	German	No Model
Wang, S. M., Taylor, P. R., Fan, J. H., et al.	Effects of Nutrition Intervention on Total and Cancer Mortality: 25-Year Post-trial Follow-up of the 5.25-Year Linxian Nutrition Intervention Trial	2018		No Model
Wang, X., Jin, L., Garrett, H., et al.	Attitudes and knowledge towards corneal donation in a population-based sample of urban Chinese adults	2015	English	No Model
Waring, J., Allen, D., Braithwaite, J., et al.	Healthcare quality and safety: a review of policy, practice and research	2016		No Model
Wartman, S. A., Zhou, Y., & Knettel, A. J.	Health Reform and Academic Health Centers: Commentary on an Evolving Paradigm	2015	English	No Model
Warwick-Giles, L.C.	Integrated care	2018		No Model
Waserman, S., Avilla, E., Harada, L., et al.	Implementation of stock epinephrine (stock epi) program in malls and food service establishments: A pilot implementation study	2017	English	No Model
Watson, A. J. M., Patience, L., Pisano, U., et al.	Introduction of an inflammatory bowel disease smart phone 'app': A qualitative study	2015	English	No Model
Watthayu, N., Wenzel, J., & Panchareounworakul, K.	Applying qualitative data derived from a Rapid Assessment and Response (RAR) approach to develop a community-based HIV prevention program for adolescents in Thailand	2015	English	No Model
Watts, J., & Weinrath, M.	The Winnipeg Mental Health Court: Preliminary Findings on Program Implementation and Criminal Justice Outcomes	2017		No Model
Webb, M. J., Wadley, G., & Sanci, L. A.	Experiences of General Practitioners and Practice Support Staff Using a Health and Lifestyle Screening App in Primary Health Care: Implementation Case Study	2018		No Model
Weber, M., Belala, N., Clemson, L., et al.	Feasibility and Effectiveness of Intervention Programmes Integrating Functional Exercise into Daily Life of Older Adults: A Systematic Review	2017	English	No Model
Webster, J., Kim, J. H., Hawley, C. B., et al.	Development, implementation, and outcomes of a residential vocational rehabilitation program for injured Service members and Veterans	2018		No Model
Wegman, M. P., Herndon, J. B., Muller, K. E., et al.	Quality of Care for Chronic Conditions Among Disabled Medicaid Enrollees: An Evaluation of a 1915 (b) and (c) Waiver Program	2015		No Model
Wei, C., Bajpai, R., Sharma, H., et al.	Development of GLUT4-selective antagonists for multiple myeloma therapy	2017	English	No Model
Wellings, K., Palmer, M. J., Geary, R. S., et al.	Changes in conceptions in women younger than 18 years and the circumstances of young mothers in England in 2000-12: an observational study	2016	English	No Model
Welsh, W. N., Lin, H. J., Peters, R. H., et al.	Effects of a strategy to improve offender assessment practices: Staff perceptions of implementation outcomes	2015	English	No Model
Wenzler, E., Wang, F., Goff, D. A., P et al.	An Automated, Pharmacist-Driven Initiative Improves Quality of Care for Staphylococcus aureus Bacteremia	2017	English	No Model
Wesselink, S. F. O., Lingsma, H. F., Ketelaars, C. A. J., et al.	Effects of government supervision on quality of integrated diabetes care a cluster randomized controlled trial	2015	English	No Model
White, A., Thomas, D. S., Ezeanochie, N., et al.	Health Worker mHealth Utilization: A Systematic Review	2016	English	No Model
White, H. D., Stewart, R. A., Dalby, A. J., et al.	Association between achievement of risk factor standard of care goals and major adverse cardiovascular events in patients with stable coronary artery disease in the stability trial	2015	English	No Model
White, J. N., & Corker, J.	Applying a Total Market Lens: Increased IUD Service Delivery Through Complementary Public- and Private-Sector Interventions in 4 Countries	2016	English	No Model
White-Means, S. I., & Osmani, A. R.	Racial and Ethnic Disparities in Patient-Provider Communication With Breast Cancer Patients: Evidence From 2011 MEPS and Experiences With Cancer Supplement	2017	English	No Model
Whitman, E.	Rapid adoption of bundled payments remains an act of faith	2016		No Model
Whitton, S. W., Scott, S. B., Dyar, C., et al.	Piloting relationship education for female same-sex couples: Results of a small randomized waitlist-control trial	2017	English	No Model
Wibowo, S., & Deng, H.	Multi-criteria group decision making for evaluating the performance of e-waste recycling programs under uncertainty	2015	English	No Model
Wiener, L., Viola, A., Koretski, J., et al.	Pediatric psycho-oncology care: Standards, guidelines, and consensus reports	2015	English	No Model
Wier, L., & Federspiel, F.	A novel framework for evaluating the private profitability of investments in employee health in low-and middle-income countries	2016	English	No Model
Wiklund, S., Fagerberg, I., Ortqvist, A., et al.	Staff experiences of caring for patients with extended-spectrum beta-lactamase-producing bacteria: A qualitative study	2015	English	No Model
Wilby James Williamson, W. J., Reid, H., Kelly, P., et al.	Physical activity to reduce blood pressure in young adults with increased cardiovascular risk: A systematic review and meta-analysis	2015	English	No Model
Wild, B., Hunnemeyer, K., Sauer, H., et al.	Sustained effects of a psychoeducational group intervention following bariatric surgery: follow-up of the randomized controlled BaSE study	2017	English	No Model
Willeboordse, M., Jansen, M. W., van den Heijkant, S. N., et al.	The Healthy Primary School of the Future: study protocol of a quasi-experimental study.[Erratum appears in BMC Public Health. 2017 Apr 11;17 (1):314; PMID: 28399826]	2016	English	No Model
William, A. G., Kate, M. P., Norrving, B., et al.	Strategies to Improve Stroke Care Services in Low- and Middle-Income Countries: A Systematic Review	2017	English	No Model
Williams, E. A., Nikolai de, A., Ladwig, L., et al. (b)	Development of "SWARM" as a Model for High Reliability, Rapid Problem Solving, and Institutional Learning	2015	English	No Model
Williams, E. A., Nikolai, D. A., Ladwig, L., et al. (a)	Tool Tutorial. Development of "SWARM" as a Model for High Reliability, Rapid Problem Solving, and Institutional Learning	2015		No Model
Williamson, W., Reid, H., Boardman, H., et al.	The effectiveness of physical activity interventions to reduce blood pressure in young adults with increased cardiovascular risk: A systematic review and meta-analysis	2015	English	No Model
Willis, T. A., West, R., Rushforth, B., et al.	Variations in achievement of evidence-based, high-impact quality indicators in general practice: An observational study	2017	English	No Model
Wilson, N. J., Kennedy, E., Edmonds, T., et al.	Towards improved Rheumatic Heart Disease control and prevention in Fiji Islands	2015	English	No Model
Winer, R. A., Bennett, E., Murillo, I., et al.	Monitoring Compliance to Promote Quality Assurance: Development of a Mental Health Clinical Chart Audit Tool in Belize, 2013	2015	English	No Model
Winkfield, K., Powell, E., Osuagwa, C., et al.	Developing a community-based partnership to facilitate a multilevel community engaged study exploring barriers to cancer care and clinical trial participation among black Bostonians	2015	English	No Model
Witchger Hansen, A. M.	Crossing Borders: A Qualitative Study of How Occupational Therapy Educators and Scholars Develop and Sustain Global Partnerships	2015	English	No Model
Woiski, M. D., Belfroid, E., Liefers, J., et al.	Influencing factors for high quality care on postpartum haemorrhage in the Netherlands: Patient and professional perspectives	2015	English	No Model
Wolf, J., Mausezahl, D., Powell, A., et al.	Adoption of clean cooking technologies after improved stove promotion interventions, a case-study in three Peruvian Andean regions	2015	English	No Model
Wolk, C. B., Jager-Hyman, S., Marcus, S. C., et al.	Developing implementation strategies for firearm safety promotion in paediatric primary care for suicide prevention in two large US health systems: A study protocol for a mixed-methods implementation study	2017	English	No Model
Wong, C., Desrochers, M., Brill-Conway, M., et al.	Feasibility of an ambulatory central line care coaching program for pediatric oncology and stem cell transplant families	2017	English	No Model
Wrenn, K. C., Boscardin, C. K., Ristow, A., et al.	Development, implementation, and assessment of a curriculum for internal medicine residents on electronic communication with patients	2015	English	No Model
Wu, W., Ye, C., Zheng, Q., et al.	A therapeutic delivery system for chronic osteomyelitis via a multi-drug implant based on three-dimensional printing technology	2016	English	No Model
Xu, P., Burgess, J. F., Cabral, H., et al.	Relationships between medicare advantage contract characteristics and quality-of-care ratings: An observational analysis of medicare advantage star ratings	2015	English	No Model
Yager, P. H., Clark, M., Cummings, B. M., et al.	Parent Participation in Pediatric Intensive Care Unit Rounds via Telemedicine: Feasibility and Impact	2017	English	No Model
Yan, J. Z., Wang, M. Y., & Shao, R.	Research on policy environment of pharmaceutical industry innovation under reform of the supply front base on American experience. [Chinese]	2017	Chinese	No Model
Yang, D. H., Weinreich, M., Dickason, S., et al.	Early mobilization program in the parkland MICU: 18 month follow-up	2017	English	No Model
Yang, T., Yu, L., Jiang, S., et al.	Household smoking restrictions among urban residents in China: individual and regional influences	2015	English	No Model
Yankah, C., Fynn-Thompson, F., Yuko-Jowi, C., et al.	Concepts for regional referral cardiac centers in sub-Saharan Africa	2017		No Model
Yi Mohammadi, J. J., Franks, K., & Hines, S.	Effectiveness of professional oral health care intervention on the oral health of residents with dementia in residential aged care facilities: a systematic review protocol	2015	English	No Model
Yip, B. H. K., Li, X., Leung, C. H. Y., et al.	Trial Protocol: The use of mindfulness-based intervention for improving bracing compliance for adolescent idiopathic scoliosis patients: protocol for a randomised, controlled trial	2018		No Model
Young, C., Tong, A., Nixon, J., et al.	Perspectives on childhood resilience among the Aboriginal community: an interview study	2017		No Model
Young, J., & Snowden, A.	A randomized control trial comparing holistic needs assessment with standard care in an outpatient cancer setting: Preliminary findings	2016	English	No Model
Yourkavitch, J., Prosnitz, D., Herrera, S., et al.	Strengthening national integrated community case management (ICCM) programs: An evaluation of rapid access expansion (RACE) contributions in DRC, Malawi, Mozambique, Niger and Nigeria	2017		No Model
Yu, S. W. Y., Hill, C., Ricks, M. L., et al.	The scope and impact of mobile health clinics in the United States: a literature review	2017	English	No Model
Yuan, B., Jian, W., He, L., et al.	The role of health system governance in strengthening the rural health insurance system in China	2017	English	No Model
Zabala-Letona, A., Arruabarrena-Aristorena, A., Martin-Martin, N., et al.	mTORC1-dependent AMD1 regulation sustains polyamine metabolism in prostate cancer	2017	English	No Model
Zender, C. A., Clancy, K., Thuener, J. E., et al.	Surgical outreach and microvascular surgery in developing countries	2018		No Model
Zerm, R., Helbrecht, B., Pranga, D., et al.	A multimodal therapy concept for lifestyle optimization in Type 2 Diabetes-design and methodology of the AIM DIABETES study	2017		No Model
Zhang, Y., Ji, G., Xu, M., et al.	Recovery of brain structural abnormalities in morbidly obese patients after bariatric surgery	2016	English	No Model
Zhang, Y., Padman, R., & Patel, N.	Paving the COWpath: Learning and visualizing clinical pathways from electronic health record data	2015	English	No Model
Zhou, H., Zhang, L., Ye, F., et al.	The Effect of Maternal Death on the Health of the Husband and Children in a Rural Area of China: A Prospective Cohort Study	2016	English	No Model
Zhu, Z., Gui, Y., Wang, L., et al.	Innovative development path of ethnomedicines: a case study	2017	English	No Model
Abar, B., DeRienzo, V., Glick, J., et al.	Implementation of an Emergency Medicine Research Associates Program: Sharing 20 Years of Experience	2018		Not a sustainability model
Abdullah, M. A., & Shaikh, B. T.	Review of HIV response in Pakistan using a system thinking framework	2015	English	Not a sustainability model
Aboumatar, H. J., Weaver, S. J., Rees, D., et al.	Towards high-reliability organising in healthcare: a strategy for building organisational capacity	2017		Not a sustainability model
Adams, R. N.	Measures of cancer-related loneliness and negative social expectations: Development and preliminary validation	2016	English	Not a sustainability model
Adams, S. H., Gregorich, S. E., Rising, S. S., et al.	Integrating a Nurse-Midwife-Led Oral Health Intervention Into CenteringPregnancy Prenatal Care: Results of a Pilot Study	2017	English	Not a sustainability model
Afriyie-Boateng, M., Loftus, C., Wiesenfeld, L., et al.	Safe patients/safe staffTM: An innovative interdisciplinary approach to the care of hospitalized older adults with behavioral disturbances due to delirium, dementia and mental illness	2015	English	Not a sustainability model
Aiemjoy, K., Stoller, N. E., Gebresillasie, S., et al.	Is using a latrine "a strange thing to do"? A mixed-methods study of sanitation preference and behaviors in rural Ethiopia	2017	English	Not a sustainability model
Akintola, O., & Chikoko, G.	Factors influencing motivation and job satisfaction among supervisors of community health workers in marginalized communities in South Africa	2016	English	Not a sustainability model
Alfandre, D.	Clinical Recommendations in Medical Practice: A Proposed Framework to Reduce Bias and Improve the Quality of Medical Decisions	2016		Not a sustainability model
Ali, M., Debela, M., & Bamud, T.	Technical efficiency of selected hospitals in Eastern Ethiopia	2017	English	Not a sustainability model
Allard, A., Serrano, M. A., Garcia-Perez, G., et al.	The geometric nature of weights in real complex networks	2017	English	Not a sustainability model
Allen, K., & Ouslander, J.	Age‐Friendly Health Systems: Their Time Has Come	2018		Not a sustainability model
Alonazi, W. B.	Exploring shared risks through public-private partnerships in public health programs: a mixed method	2017	English	Not a sustainability model
Altermark, N.	The post-institutional era: visions of history in research on intellectual disability	2017		Not a sustainability model
Andreoli, J. M., Feig, A., Chang, S., et al.	A research-based inter-institutional collaboration to diversify the biomedical workforce: ReBUILDetroit	2017		Not a sustainability model
Andrews, C. A., Northam, S., & Gosselin, K.	Evaluation of an Innovative Program To Improve Outcomes among Military Beneficiaries with Diabetes	2015	English	Not a sustainability model
Andronis, L., & Barton, P. M.	Adjusting Estimates of the Expected Value of Information for Implementation: Theoretical Framework and Practical Application	2016	English	Not a sustainability model
Anger, W. K., Elliot, D. L., Bodner, T., et al.	Effectiveness of total worker health interventions	2015	English	Not a sustainability model
Anonymous (a)	CMS oncology care model names NCCN guidelines as high-quality care and evidence-based recommendations	2015	English	Not a sustainability model
Arbelaez, C., Soskin, P., Greenough, G., et al.	The post-conflict colombia public health project: A global health diplomacy case study	2017		Not a sustainability model
Arenz, J. R., Mavandadi, S., Foust, K., et al.	Improving access to collaborative behavioral health care for rural-dwelling older adults	2017		Not a sustainability model
Ariffin, F., Ramli, A. S., Daud, M. H., et al.	Feasibility of implementing chronic care model in the malaysian public primary care setting	2017	English	Not a sustainability model
Aroh, D., Colella, J., Douglas, C., et al.	An Example of Translating Value-Based Purchasing Into Value-Based Care	2015	English	Not a sustainability model
Ashton T.	Measuring health system performance: A new approach to accountability and quality improvement in New Zealand	2015	English	Not a sustainability model
Asirwa, F. C., Greist, A., Busakhala, N., et al.	Medical education and training: Building in-country capacity at all levels	2016	English	Not a sustainability model
Attard, M., Loupis, Y., Togher, L., et al.	The efficacy of an inter-disciplinary community aphasia group for living well with aphasia	2018		Not a sustainability model
Aveling, E. L., Martin, G., Herbert, G., et al.	Optimising the community-based approach to healthcare improvement: Comparative case studies of the clinical community model in practice	2017	English	Not a sustainability model
Ayanian, J. Z., & Markel, H.	Donabedian's Lasting Framework for Health Care Quality	2016		Not a sustainability model
Azzopardi-Muscat, N., Clemens, T., Stoner, D., et al.	EU Country Specific Recommendations for health systems in the European Semester process: Trends, discourse and predictors	2015	English	Not a sustainability model
B. E. Nichols, S. Girdwood, T. Crompton, L. E. Stewart-Isherwood, L. Berrie, D. Chimhamhiwa, C. Moyo, J. Kuehnle and S. Rosen	Sustainable viral load monitoring scale-up: Geospatial optimization model for Zambia	2018		Not a sustainability model
Back, A., Jackson, V., Steinhauser, K., et al.	A new framework for resilience skills to prevent burnout and ensure sustainability	2016	English	Not a sustainability model
Baicker, K., & Chernew, M. E.	Alternative alternative payment models	2017	English	Not a sustainability model
Balck, F., Zimmermann, A., & Neumann, A.	Conception and Associated Evaluation of a Problem-Solving Training (PST) for Patients in the Hospital Context of Hematopoietic Stem Cell Transplantation (HSCT)	2015		Not a sustainability model
Baldwin, C. D., Chandran, L., & Gusic, M. E.	Building Sustainable Professional Development Programs: Applying Strategies From Implementation Science to Translate Evidence Into Practice	2017	English	Not a sustainability model
Balfour, M. E., Tanner, K., Jurica, P. J., et al.	Using Lean to Rapidly and Sustainably Transform a Behavioral Health Crisis Program: Impact on Throughput and Safety	2017	English	Not a sustainability model
Ball, L., Ball, D., Leveritt, M., et al.	Using logic models to enhance the methodological quality of primary health-care interventions: Guidance from an intervention to promote nutrition care by general practitioners and practice nurses	2017	English	Not a sustainability model
Ballard, C., Corbett, A., Orrell, M., et al.	Impact of person-centred care training and person-centred activities on quality of life, agitation, and antipsychotic use in people with dementia living in nursing homes: A cluster-randomised controlled trial	2018		Not a sustainability model
Bamberger, M., Tarsilla, M., & Hesse-Biber, S.	Why so many "rigorous" evaluations fail to identify unintended consequences of development programs: How mixed methods can contribute	2016	English	Not a sustainability model
Banda, J. H. K.	Impacts of congregation-based hiv/aids programmes in lusaka, zambia: how abstinence and marital fidelity efforts function in overall strategies addressing hiv/aids	2017	English	Not a sustainability model
Banfield, M., McGorm, K., & Sargent, G.	Health promotion in schools: a multi-method evaluation of an Australian School Youth Health Nurse Program	2015	English	Not a sustainability model
Barasa, S., & Donald A. J.	The Impact of Different Insurance Benefits for Skilled Nursing Care on Patient Recovery in the Long-Term Care Setting	2018		Not a sustainability model
Barbui, C., Dua, T., Kolappa, K., et al.	Mapping actions to improve access to medicines for mental disorders in low and middle income countries	2017	English	Not a sustainability model
Barratt, H., Turner, S., Hutchings, A., et al.	Mixed methods evaluation of the Getting it Right First Time programme - improvements to NHS orthopaedic care in England: study protocol	2017	English	Not a sustainability model
Baughman, A., Cain, G., Ruopp, M., et al.	Improving Access to Care by Admission Process Redesign in a Veterans Affairs Skilled Nursing Facility	2018		Not a sustainability model
Bay, E. H., & Tschannen, D. J.	An Academic-Service Partnership: A System-Wide Approach and Case Report	2017		Not a sustainability model
Beaulieu, L., Lize, J. F., Chaudhury, P., et al.	A global strategy to increase organ donation at hospital and jurisdictional levels: A road map for hospital administrators and clinicians-the transplant Quebec experience base on the organizational framework for organ donation and tissue donation services	2017	English	Not a sustainability model
Begley, C., Hall, J., Shenoy, A., et al.	Design and Implementation of the Texas Medicaid DSRIP Program	2017		Not a sustainability model
Belza, B., Altpeter, M., Smith, M. L., et al.	The Healthy Aging Research Network: Modeling Collaboration for Community Impact	2017	English	Not a sustainability model
Berkman, N. D., Lohr, K. N., Ansari, M. T., et al.	Grading the strength of a body of evidence when assessing health care interventions: an EPC update	2015	English	Not a sustainability model
Berlitz, F. A., Ghanem Filho, O. A., & Ghanem, M. A.	Strategic planning in the clinical laboratory: Aligning greater participation of professionals, management excellence criteria and execution effectiveness	2015	English	Not a sustainability model
Berry, J. H.	An efficient and effective use of buprenorphine in the management of opioid addiction: The West Virginia model	2015	English	Not a sustainability model
Berti, C., Gaffey, M. F., Bhutta, Z. A., et al.	Multiple-micronutrient supplementation: Evidence from large-scale prenatal programmes on coverage, compliance and impact	2017		Not a sustainability model
Bido, J., Ghazinouri, R., Collins, J., et al.	A Conceptual Model for the Evaluation of Surgical Missions	2018		Not a sustainability model
Binanay, C. A., Akwanalo, C. O., Aruasa, W., et al.	Building Sustainable Capacity for Cardiovascular Care at a Public Hospital in Western Kenya	2015	English	Not a sustainability model
Bingham, D., & Ruhl, C.	Planning and evaluating evidence-based perinatal nurse staffing	2015	English	Not a sustainability model
Biondo, P. D., Lee, L. D., Davison, S. N., et al.	How healthcare systems evaluate their advance care planning initiatives: Results from a systematic review	2016		Not a sustainability model
Bishop, J., Kong, D., Schulz, T. R., et al.	Meeting the challenge for effective antimicrobial stewardship programs in regional, rural and remote hospitals - what can we learn from the published literature?	2018		Not a sustainability model
Biskup, T., Phan, P., & Grunauer, M.	Lessons from the Design and Implementation of a Pediatric Critical Care and Emergency Medicine Training Program in a Low Resource Country-The South American Experience	2017	English	Not a sustainability model
Bjarnadottir, R. I., Herzig, C. T. A., Travers, J. L., et al.	Implementation of Electronic Health Records in US Nursing Homes	2017		Not a sustainability model
Bjurling-Sjoberg, P., Wadensten, B., Poder, U., et al.	Factors affecting the implementation process of clinical pathways: A mixed method study within the context of Swedish intensive care	2015	English	Not a sustainability model
Blanarova, L., Rogers, E., Magen, C., et al.	Taking Severe Acute Malnutrition Treatment Back to the Community: Practical Experiences from Nutrition Coverage Surveys	2016	English	Not a sustainability model
Boccia, D., Pedrazzoli, D., Wingfield, T., et al.	Towards cash transfer interventions for tuberculosis prevention, care and control: Key operational challenges and research priorities	2016	English	Not a sustainability model
Bogetz, J. F., Gabhart, J. M., Rassbach, C. E., et al.	Outcomes of a Randomized Controlled Educational Intervention to Train Pediatric Residents on Caring for Children With Special Health Care Needs	2015	English	Not a sustainability model
Bolderdijk, J. W., Brouwer, C., & Cornelissen, G.	When Do Morally Motivated Innovators Elicit Inspiration Instead of Irritation?	2017		Not a sustainability model
Bonanno, L.S.	Teamwork training for interprofessional students: Improving the quality of care for veterans and diverse populations with behavioral health disorders	2018		Not a sustainability model
Bond, C., Foley, W., & Askew, D.	It puts a human face on the researched--A qualitative evaluation of an Indigenous health research governance model	2016	English	Not a sustainability model
Bornemann-Shepherd, M., Le-Lazar, J., Makic, M. B. F., et al.	Caring for Inpatient Boarders in the Emergency Department: Improving Safety and Patient and Staff Satisfaction	2015		Not a sustainability model
Borrayo, B. D., & O'Lawrence, H.	A Post Analysis of a Preventive and Chronic Healthcare Tool	2016	English	Not a sustainability model
Bosko, T., & Wilson, K.	Assessing the relationship between patient satisfaction and clinical quality in an ambulatory setting	2016	English	Not a sustainability model
Bottorff, J. L., Oliffe, J. L., Sarbit, G., et al.	Assessing the feasibility, acceptability and potential effectiveness of an integrated approach to smoking cessation for new and expectant fathers: The Dads in Gear study protocol	2017	English	Not a sustainability model
Boudreaux, E. D., Haskins, B., Harralson, T., et al.	The remote brief intervention and referral to treatment model: Development, functionality, acceptability, and feasibility	2015	English	Not a sustainability model
Boustani, M. A.	Implementing the collaborative dementia care model in the real world	2017		Not a sustainability model
Bradley Williams, R., Bryant-Mallory, D., Coleman, K., et al.	An Evidence-Based Approach to Reducing Disproportionality in Special Education and Discipline Referrals	2017		Not a sustainability model
Brady, B., Canavan, J., & Redmond, S.	Bridging the gap: Using Veerman and Van Yperen's (2007) framework to conceptualise and develop evidence informed practice in an Irish youth work organisation	2016	English	Not a sustainability model
Bragge, P., Grimshaw, J. M., Lokker, C., et al.	AIMD - a validated, simplified framework of interventions to promote and integrate evidence into health practices, systems, and policies	2017	English	Not a sustainability model
Brand, D. J., & Alston, R. J.	The Brand's PREACH Model: Predicting Readiness to Engage African American Churches in Health	2017	English	Not a sustainability model
Bravo, G., Sene, M., & Arcand, M.	Surrogate inaccuracy in predicting older adults' desire for life-sustaining interventions in the event of decisional incapacity: Is it due in part to erroneous quality-of-life assessments?	2017	English	Not a sustainability model
Breckenridge-Sproat, S. T., Swiger, P. A., Belew, D. L., et al.	A program evaluation of the Patient CaringTouch System: A pre- and postimplementation assessment	2017		Not a sustainability model
Breithaupt, L., Eickman, L., Byrne, C. E., et al. (a)	REbeL Peer Education: A model of a voluntary, after-school program for eating disorder prevention	2017	English	Not a sustainability model
Breithaupt, L., Eickman, L., Byrne, C. E., et al. (b)	Enhancing empowerment in eating disorder prevention: Another examination of the REbeL peer education model	2017	English	Not a sustainability model
Brekke, K. R., Levaggi, R., Siciliani, L., et al.	Patient mobility and health care quality when regions and patients differ in income	2016	English	Not a sustainability model
Briggs, R., Herrick, J., Bloomfield, D., et al.	How to succeed or fail in implementing an integrated pediatric behavioral health program	2016	English	Not a sustainability model
Brink, E., Postma-Smeets, A., Stafleu, A., et al.	Dutch food-based dietary guidelines: Health and sustainability combined in the wheel of five	2017		Not a sustainability model
Broom, J. K., Broom, A. F., Kirby, E. R., et al.	How do professional relationships influence surgical antibiotic prophylaxis decision making? A qualitative study	2017	English	Not a sustainability model
Browman, G. P., Somerfield, M. R., Lyman, G. H., et lal.	When is good, good enough? Methodological pragmatism for sustainable guideline development	2015	English	Not a sustainability model
Brown, L. D., Wells, R., Jones, E. C., et al.	Effects of Sectoral Diversity on Community Coalition Processes and Outcomes	2017	English	Not a sustainability model
Bufalino, V. J., Berkowitz, S. A., Gardner, T. J., et al.	American Heart Association's Call to Action for Payment and Delivery System Reform	2017		Not a sustainability model
Burke, J. A., Greenslade, J., Chabrowska, J., et al.	Two Hour Evaluation and Referral Model for Shorter Turnaround Times in the emergency department	2017	English	Not a sustainability model
Butler, M., Epstein, R. A., Totten, A., et al.	AHRQ series on complex intervention systematic reviews-paper 3: adapting frameworks to develop protocols	2017	English	Not a sustainability model
Calvo, G., & Valero, A.	Assessing maximum production peak and resource availability of non-fuel mineral resources: Analyzing the influence of extractable global resources	2017	English	Not a sustainability model
Campbell, S. M., Godman, B., Diogene, E., et al.	Quality indicators as a tool in improving the introduction of new medicines	2015	English	Not a sustainability model
Carai, S., Bivol, S., & Chandra-Mouli, V.	Assessing youth-friendly-health-services and supporting planning in the Republic of Moldova	2015	English	Not a sustainability model
Carlson, R. W., Scavone, J. L., Koh, W. J., et al.	NCCN framework for resource stratification: A framework for providing and improving global quality oncology care	2016	English	Not a sustainability model
Carman, K. L., & Workman, T. A.	Engaging patients and consumers in research evidence: Applying the conceptual model of patient and family engagement	2017	English	Not a sustainability model
Carter, B. L., Coffey, C. S., Chrischilles, E. A., et al.	A Cluster-Randomized Trial of a Centralized Clinical Pharmacy Cardiovascular Risk Service to Improve Guideline Adherence	2015	English	Not a sustainability model
Carvalho, M. S., Honorio, N. A., Garcia, L. M. T., et al.	Aedes aegypti control in urban areas: A systemic approach to a complex dynamic	2017	English	Not a sustainability model
Casalini, F., Salvetti, S., Memmini, S., et al.	Unplanned readmissions within 30 days after discharge: Improving quality through easy prediction	2017	English	Not a sustainability model
Cason, J.	Telehealth and Occupational Therapy: Integral to the Triple Aim of Health Care Reform	2015	English	Not a sustainability model
Cates, J. R., Crandell, J. L., Diehl, S. J., et al.	Immunization effects of a communication intervention to promote preteen HPV vaccination in primary care practices	2018		Not a sustainability model
Cavaliere, A., De Marchi, E., & Banterle, A.	Exploring the Adherence to the Mediterranean Diet and Its Relationship with Individual Lifestyle: The Role of Healthy Behaviors, Pro-Environmental Behaviors, Income, and Education	2018		Not a sustainability model
Chamberlain, P.	Toward Creating Synergy Among Policy, Procedures, and Implementation of Evidence-Based Models in Child Welfare Systems: Two Case Examples	2017	English	Not a sustainability model
Chanda, E., Ameneshewa, B., Angula, H. A., et al.	Strengthening tactical planning and operational frameworks for vector control: the roadmap for malaria elimination in Namibia	2015	English	Not a sustainability model
Chanturidze, T., Adams, O., Tokezhanov, B., et al.	Building policy-making capacity in the Ministry of Health: the Kazakhstan experience	2015	English	Not a sustainability model
Chapman, A., & Shigetomi, Y.	Visualizing the shape of society: An analysis of public bads and burden allocation due to household consumption using an input-output approach	2018		Not a sustainability model
Chaudhary, A., Carrasco, L. R., & Kastner, T.	Linking national wood consumption with global biodiversity and ecosystem service losses	2017	English	Not a sustainability model
Cheah, S. K. A., Yeow, P. H. P., Nair, S. R., et al.	Behavioural modification framework to address wastage in household electricity consumption	2017	English	Not a sustainability model
Cheah, S. K. A., Yeow, P. H. P., Nair, S. R., et al.	Behavioural modification framework to address wastage in household electricity consumption	2018		Not a sustainability model
Cheang, K. M., & Cheok, C. C. S.	A 17-Month Review of the Care Model, Service Structure, and Design of THRIVE, a Community Mental Health Initiative in Northern Singapore	2015		Not a sustainability model
Chehade, M. J., Gill, T. K., Kopansky-Giles, D., et al.	Building multidisciplinary health workforce capacity to support the implementation of integrated, people-centred Models of Care for musculoskeletal health	2016	English	Not a sustainability model
Chen, C.-I.	An exploratory study of value-centric business model innovation in connected health: a study from the taiwanese healthcare sector	2016	English	Not a sustainability model
Chen, J., Mullins, C. D., Novak, P., et al.	Personalized Strategies to Activate and Empower Patients in Health Care and Reduce Health Disparities	2016		Not a sustainability model
Chen, S. C., & Kim, S. Y. H.	A framework for analysis of research risks and benefits to participants in standard of care pragmatic clinical trials	2016	English	Not a sustainability model
Chen, Y., Meinecke, J., & Sivey, P.	A Theory of Waiting Time Reporting and Quality Signaling	2016	English	Not a sustainability model
Cheng, A. S. K., Chiu, F. P. F., Fung, M. S. M., et al.	A review of supported employment services for people with mental disabilities in Hong Kong	2015	English	Not a sustainability model
Cheng, A., Grant, V., Huffman, J., et al.	Coaching the Debriefer: Peer Coaching to Improve Debriefing Quality in Simulation Programs	2017	English	Not a sustainability model
Chomkhamsri, K., Mungcharoen, T., & Yuvaniyama, C.	10-year experience with the Thai national LCI database: case study of "refinery products"	2016	English	Not a sustainability model
Chowdhary, N., Anand, A., Dimidjian, S., et al.	The healthy activity program lay counsellor delivered treatment for severe depression in India: Systematic development and randomised evaluation	2016	English	Not a sustainability model
Chuengsatiansup, K., Tengrang, K., Posayanonda, T., et al.	Citizens' Jury and Elder Care: Public Participation and Deliberation in Long-Term Care Policy in Thailand	2018		Not a sustainability model
Cisneros-Montemayor, A. M., Singh, G. G., & Cheung, W. W. L.	A fuzzy logic expert system for evaluating policy progress towards sustainability goals	2017		Not a sustainability model
Clapham, K., Hunter, K., Cullen, P., et al.	Addressing the barriers to driver licensing for Aboriginal people in New South Wales and South Australia	2017	English	Not a sustainability model
Close, R. A., Friedman, M., Lloyd, G. T., et al.	Evidence for a Mid-Jurassic Adaptive Radiation in Mammals	2015	English	Not a sustainability model
Clossey, L., Simms, S., Hu, C., et al.	A Pilot Evaluation of the Rapid Response Program: A Home Based Family Therapy	2018		Not a sustainability model
Coccia, M.	Problem-driven innovations in drug discovery: Co-evolution of the patterns of radical innovation with the evolution of problems	2016	English	Not a sustainability model
Coffey, M., Thomson, K., Li, S. A., et al.	Resident Experiences With Implementation of the I-PASS Handoff Bundle	2017	English	Not a sustainability model
Cohen, E. V., Hagestuen, R., Gonzalez-Ramos, G., et al.	Interprofessional education increases knowledge, promotes team building, and changes practice in the care of Parkinson's disease	2016	English	Not a sustainability model
Coker, T. R., Chacon, S., Elliott, M. N., et al.	A Parent coach model for well-child care among low-income children: A randomized controlled trial	2016	English	Not a sustainability model
Colebatch-Bourn, A. N., Conaghan, P. G., Arden, N. K., et al.	Raising the quality of rheumatology management recommendations: lessons from the EULAR process 10 years after provision of standard operating procedures	2015	English	Not a sustainability model
Coleman, C., Formenti, S., Williams, T., et al.	The International Cancer Expert Corps (ICEC): A unique global mentoring model for building sustainable expertise in low- and lower-middle income countries and geographically remote areas in resource-rich countries	2015	English	Not a sustainability model
Coleman, M., & Alonso, A.	A Qualitative Study Exploring How Family Planning Beliefs and Attitudes Contribute to Family Planning Behavior in Rural, Southeastern Kenya: Application of the Social Ecological Model	2016	English	Not a sustainability model
Colombi, C., Valeri, G., Siracusano, R., et al.	Effectiveness and feasibility of the early start denver model (ESDM) intervention within the italian public health system	2015	English	Not a sustainability model
Conrad, D. A.	The Theory of Value-Based Payment Incentives and Their Application to Health Care	2015		Not a sustainability model
Cookson, R., Asaria, M., Ali, S., et al.	Health equity monitoring for healthcare quality assurance	2018		Not a sustainability model
Cord, A. F., Brauman, K. A., Chaplin-Kramer, R., et al.	Priorities to Advance Monitoring of Ecosystem Services Using Earth Observation	2017	English	Not a sustainability model
Corrales, J., Kristofco, L. A., Steele, W. B., et al.	Toward the Design of Less Hazardous Chemicals: Exploring Comparative Oxidative Stress in Two Common Animal Models	2017	English	Not a sustainability model
Courtenay, T. M.	Improving inpatient experience utilizing an Empathy Enhancement Program	2016	English	Not a sustainability model
Cramm, J. M., & Nieboer, A. P.	The changing nature of chronic care and coproduction of care between primary care professionals and patients with COPD and their informal caregivers	2016	English	Not a sustainability model
Czaja, S. J., Valente, T. W., Nair, S. N., et al.	Characterizing implementation strategies using a systems engineering survey and interview tool: a comparison across 10 prevention programs for drug abuse and HIV sexual risk behavior	2016	English	Not a sustainability model
Dalkin, S. M., Greenhalgh, J., Jones, D., et al.	What's in a mechanism? Development of a key concept in realist evaluation	2015	English	Not a sustainability model
Damani, Z., MacKean, G., Bohm, E., et al.	The use of a policy dialogue to facilitate evidence-informed policy development for improved access to care: the case of the Winnipeg Central Intake Service (WCIS)	2016	English	Not a sustainability model
Damari, B., & Riazi-Isfahani, S.	Achievements and future path of Tehran municipality in urban health domain: An Iranian experience	2016	English	Not a sustainability model
Daniels, L. A., Mallan, K. M., Nicholson, J. M., et al.	An Early Feeding Practices Intervention for Obesity Prevention	2015	English	Not a sustainability model
Dare, A. J., Lee, K. C., Bleicher, J., et al.	Prioritizing Surgical Care on National Health Agendas: A Qualitative Case Study of Papua New Guinea, Uganda, and Sierra Leone	2016	English	Not a sustainability model
Daughtry, D., & Engelke, M. K.	Demonstrating the Relationship Between School Nurse Workload and Student Outcomes	2018		Not a sustainability model
De Neve, J. W., Boudreaux, C., Gill, R., et al.	Harmonizing community-based health worker programs for HIV: a narrative review and analytic framework	2017	English	Not a sustainability model
de Zulueta, P. C.	Developing compassionate leadership in health care: an integrative review	2016		Not a sustainability model
Degregorio, G., Manga, S., Kiyang, E., et al.	Implementing a Fee-for-Service Cervical Cancer Screening and Treatment Program in Cameroon: Challenges and Opportunities	2017		Not a sustainability model
Devescovi, R., Monasta, L., Mancini, A., et al.	Early diagnosis and Early Start Denver Model intervention in autism spectrum disorders delivered in an Italian Public Health System service	2016	English	Not a sustainability model
Dhand, A.	Quality Metrics in Inpatient Neurology	2015	English	Not a sustainability model
Di Minin, E., Laitila, J., Montesino-Pouzols, F., et al.	Identification of policies for a sustainable legal trade in rhinoceros horn based on population projection and socioeconomic models	2015	English	Not a sustainability model
Dorn, E., & Hitch, D.	Reflections on a yearly camp at an adult mental health rehabilitation unit	2016		Not a sustainability model
Doucette, J. N.	Leadership Q&A. Safety: More than a quality model	2015		Not a sustainability model
Dramowski, A., Cotton, M. F., & Whitelaw, A.	A framework for preventing healthcare-associated infection in neonates and children in South Africa	2017	English	Not a sustainability model
Dumas, S. E., Lungu, L., Mulambya, N., et al.	Sustainable smallholder poultry interventions to promote food security and social, agricultural, and ecological resilience in the Luangwa Valley, Zambia	2016	English	Not a sustainability model
Dunne, S., Lunn, C., Kirwan, M., et al.	Planning and Selecting Evaluation Designs for Leadership Training: A Toolkit for Nurse Managers and Educators	2015	English	Not a sustainability model
Dyer, T. A., Owens, J., & Robinson, P. G.	The acceptability of healthcare: from satisfaction to trust	2016		Not a sustainability model
Ebhuoma, O., & Gebreslasie, M.	Remote Sensing-Driven Climatic/Environmental Variables for Modelling Malaria Transmission in Sub-Saharan Africa	2016	English	Not a sustainability model
Ebhuoma, O., Gebreslasie, M., & Magubane, L.	Modeling malaria control intervention effect in KwaZulu-Natal, South Africa using intervention time series analysis	2017	English	Not a sustainability model
Edwards, N., & Saltman, R. B.	Re-thinking barriers to organizational change in public hospitals	2017	English	Not a sustainability model
El-Akel, W., El-Sayed, M. H., El Kassas, M., et al.	National treatment programme of hepatitis C in Egypt: Hepatitis C virus model of care	2017	English	Not a sustainability model
Eldin, N., & Devlin, J.	Obesity policy and action plan - A whole of government and a whole of society approach, the Irish model?	2017	English	Not a sustainability model
Elliott, M. N., Cohea, C. W., Lehrman, W. G., et al.	Accelerating Improvement and Narrowing Gaps: Trends in Patients' Experiences with Hospital Care Reflected in HCAHPS Public Reporting	2015		Not a sustainability model
Elsinga, J., Van Der Veen, H. T., Gerstenbluth, I., et al.	Community participation in mosquito breeding site control: an interdisciplinary mixed methods study in Curacao	2017	English	Not a sustainability model
Eng, M. S., Patel, A. V., Libman, R. B., et al.	Improving Regional Stroke Systems of Care	2017	English	Not a sustainability model
Engl, M., Orach, S., Shumba, C., et al.	A qualitative analysis of the northern Ugandan catholic health system	2017	English	Not a sustainability model
Erismann, S., Diagbouga, S., Schindler, C., et al.	School Children's Intestinal Parasite and Nutritional Status One Year after Complementary School Garden, Nutrition, Water, Sanitation, and Hygiene Interventions in Burkina Faso	2017	English	Not a sustainability model
Escaron, A. L., Martinez-Donate, A. P., Riggall, A. J., et al.	Developing and Implementing "Waupaca Eating Smart": A Restaurant and Supermarket Intervention to Promote Healthy Eating Through Changes in the Food Environment	2016	English	Not a sustainability model
Essiet, I. A., Baharom, A., Shahar, H. K., et al.	Application of the Socio-Ecological Model to predict physical activity behaviour among Nigerian University students	2017	English	Not a sustainability model
Eum, R. S., Seel, R. T., Goldstein, R., et al.	Predicting institutionalization after traumatic brain injury inpatient rehabilitation	2015	English	Not a sustainability model
Eun-Shim, N., Diblasi, C., Gonzales, E., et al.	Patient-Centered Personal Health Record and Portal Implementation Toolkit for Ambulatory Clinics: A Feasibility Study	2017		Not a sustainability model
Evans, R., Brockman, R., Grey, J., et al.	A cluster randomised controlled trial of the Wellbeing in Secondary Education (WISE) Project - an intervention to improve the mental health support and training available to secondary school teachers: protocol for an integrated process evaluation	2018		Not a sustainability model
Evison, M., Crosbie, P., Martin, J., et al.	EBUS-guided mediastinal lung cancer staging: Monitoring of quality standards improves performance	2016	English	Not a sustainability model
Fanelli, S., & Zangrandi, A.	Assessment for improving the performance of NICUs: The Italian experience	2017	English	Not a sustainability model
Fantini, G., Tibaldi, G., Rucci, P., et al.	Quality of care indicators for schizophrenia: Determinants of observed variations among Italian Departments of Mental Health. Results from the ETAS DSM study	2017	English	Not a sustainability model
Farash, M. S., Nawaz, O., Mahmood, K., et al.	A Provably Secure RFID Authentication Protocol Based on Elliptic Curve for Healthcare Environments	2016	English	Not a sustainability model
Farbman, K. S., Michelson, K. A., Neuman, M. I., et al.	Reducing hospitalization rates for children with anaphylaxis	2017	English	Not a sustainability model
Farrow, D., & Robertson, S.	Development of a Skill Acquisition Periodisation Framework for High-Performance Sport	2017		Not a sustainability model
Fassier, J. B., Lamort-Bouche, M., Sarnin, P., et al.	[The intervention mapping protocol: A structured process to develop, implement and evaluate health promotion programs]	2016	French	Not a sustainability model
Fatti, G., Monteith, L., Shaikh, N., et al.	A comparison of two task-shifting models of pharmaceutical care in antiretroviral treatment programs in South Africa	2016	English	Not a sustainability model
Feachem, N. S., Afshar, A., Pruett, C., et al.	Mapping healthcare systems: A policy relevant analytic tool	2017	English	Not a sustainability model
Fehlings, M. G., Cheng, C. L., Chan, E., et al.	Using Evidence To Inform Practice and Policy To Enhance the Quality of Care for Persons with Traumatic Spinal Cord Injury	2017	English	Not a sustainability model
Feldacker, C., Makunike-Chikwinya, B., Holec, M., et al.	Implementing voluntary medical male circumcision using an innovative, integrated, health systems approach: experiences from 21 districts in Zimbabwe	2018		Not a sustainability model
Fields, B. G., Behari, P. P., McCloskey, S., et al.	Remote ambulatory management of Veterans with obstructive sleep apnea	2016	English	Not a sustainability model
Fiset, V., Luciani, T., Hurtubise, A., et al.	Clinical Nursing Leadership Education in Long-Term Care: Intervention Design and Evaluation	2017	English	Not a sustainability model
Fish J.	Co-producing knowledge about lesbian and bisexual women with breast cancer: Messages for nursing professionals from a knowledge exchange project	2016		Not a sustainability model
Fisher, C., Cusack, G., Cox, K., et al.	Developing Competency to Sustain Evidence-Based Practice	2016	English	Not a sustainability model
Fisher, E., Spangler, J., & Huebner, R.	Tensions and Opportunities: Building Meaningful Partnerships Between Child Welfare Decision-makers and Evaluators	2015		Not a sustainability model
Fitzgerald, T. M., Williams, P. A., Dodge, J. A., et al.	Program Implementation Approaches to Build and Sustain Health Care Coordination for Type 2 Diabetes	2017	English	Not a sustainability model
Fonjungo, P. N., Osmanov, S., Kuritsky, J., et al.	Ensuring quality: A key consideration in scaling-up HIV-related point-of-care testing programs	2016	English	Not a sustainability model
Foo, S., Tagore, S., Mathur, M., et al.	A sustainable model to improve maternal health and promote early obstetric care in resource poor regions	2018		Not a sustainability model
Foot, K.	Using cultural-historical activity theory to analyze social service practices evolving from the Norwegian HUSK projects	2015	English	Not a sustainability model
Forgatch, M. S., & Kjøbli, J.	Parent Management Training-Oregon Model: Adapting Intervention with Rigorous Research	2016		Not a sustainability model
Foster, K., Bilir, P., Kruger, E., et al.	Cost-effectiveness (CE) of an autologous regenerative epithelial suspension (RES) versus standard of care (SOC) for treatment of severe burns in the United States	2018		Not a sustainability model
Francio, V. T., Conley, A., Germany, L., et al.	Developing an integrative pain management program in the private setting: Successes, challenges and current status	2017		Not a sustainability model
Franks, R. P., & Bory, C. T.	Who Supports the Successful Implementation and Sustainability of Evidence-Based Practices? Defining and Understanding the Roles of Intermediary and Purveyor Organizations	2015	English	Not a sustainability model
Fry, D., & Zask, A.	Applying the Ottawa Charter to inform health promotion programme design	2017		Not a sustainability model
Fujita, M., Poudel, K. C., Green, K., et al.	HIV service delivery models towards 'Zero AIDS-related Deaths': a collaborative case study of 6 Asia and Pacific countries	2015	English	Not a sustainability model
Fuller, J., Oster, C., Muir Cochrane, E., et al.	Testing a model of facilitated reflection on network feedback: a mixed method study on integration of rural mental healthcare services for older people	2015	English	Not a sustainability model
Gadbury-Amyot, C. C., Overman, P. R., Grzesikowski, T., et al.	ADEA/AAL Institute for Allied Health Educators: Program Evaluation	2015	English	Not a sustainability model
Gainforth, H. L., Jarvis, J. W., Berry, T. R., et al.	Evaluating the ParticipACTION “Think Again” Campaign	2016		Not a sustainability model
Gardner, K., Davies, G. P., Edwards, K., et al.	A rapid review of the impact of commissioning on service use, quality, outcomes and value for money: implications for Australian policy	2016	English	Not a sustainability model
Gardner, K., Jr., Kanaskie, M. L., Knehans, A. C., et al.	Implementing and Sustaining Evidence Based Practice Through a Nursing Journal Club	2016	English	Not a sustainability model
Garg, M., Peck, G. L., Arquilla, B., et al.	A Comprehensive Framework for International Medical Programs: A 2017 consensus statement from the American College of Academic International Medicine	2017		Not a sustainability model
Garner, S., Lopatina, E., Rankin, J. A., et al.	Nurse-led care for patients with rheumatoid arthritis: A systematic review of the effect on quality of care	2017	English	Not a sustainability model
Gasparini, R., Mennini, F. S., Panatto, D., et al.	How can the results of Health Technology Assessment (HTA) evaluations applied to vaccinations be communicated to decision-makers and stakeholders? The ISPOR Rome chapter project	2015	English	Not a sustainability model
Gast, K. C., Allen, S. V., Ruddy, K. J., et al.	Novel approaches to support breast cancer survivorship care models	2017	English	Not a sustainability model
Gauld, R., & Horsburgh, S.	Are some health professionals more cognizant of clinical governance development concepts than others? Findings from a New Zealand study	2016		Not a sustainability model
Geissler, K. H., & Leatherman, S.	Providing primary health care through integrated microfinance and health services in Latin America	2015	English	Not a sustainability model
George, A. S., & Branchini, C.	Principles and processes behind promoting awareness of rights for quality maternal care services: A synthesis of stakeholder experiences and implementation factors	2017	English	Not a sustainability model
Gershan, L. A.	Acupuncture in pediatric academic health centers: A blueprint for integration	2015	English	Not a sustainability model
Gillmor, L., Patel, L., & Thompson, C.	Rounding third: Bringing pediatric palliative care home	2017	English	Not a sustainability model
Goett, R., Lamba, S., Wang, D., et al.	Joining forces with the emergency department: Successful programs, initiatives, and emerging practices	2018		Not a sustainability model
Goicolea, I., Vives-Cases, C., Hurtig, A. K., et al. (a)	Mechanisms that trigger a good health-care response to intimate partner violence in Spain. Combining realist evaluation and qualitative comparative analysis approaches	2015	English	Not a sustainability model
Goldberg, M. J.	POSNA precourse quality, safety, value: From theory to practice management session 3 aaos and abos initiatives: "historical perspective"	2015	English	Not a sustainability model
Goldenberg, A. J., Comeau, A. M., Grosse, S. D., et al.	Evaluating Harms in the Assessment of Net Benefit: A Framework for Newborn Screening Condition Review	2016	English	Not a sustainability model
Goldkind, L.	Leaning Out: Exploring Organizational Advocacy Activities From an Open Systems Perspective	2015		Not a sustainability model
Gomes, P., Malheiros, T., Fernandes, V., et al.	Environmental indicators for sustainability: A strategic analysis for the sugarcane ethanol context in Brazil	2016	English	Not a sustainability model
Gonçalves, J., Gomes, M. I., Fonseca, M., et al.	Selfie Aging Index: An Index for the Self-assessment of Healthy and Active Aging	2017		Not a sustainability model
Gonin, A., & Regimbal, F.	A collaborative intervention in residential centre. Looking back at La cle des champs	2017	English, French	Not a sustainability model
Gordon, E. J., Lee, J., Kang, R. H., et al.	A complex culturally targeted intervention to reduce Hispanic disparities in living kidney donor transplantation: an effectiveness-implementation hybrid study protocol	2018		Not a sustainability model
Gordon, J. N.	Empowering Oncology Nurses to Lead Change Through a Shared Governance Project	2016		Not a sustainability model
Gray-Burrows, K. A., Day, P. F., Marshman, Z., et al.	Using intervention mapping to develop a home-based parental-supervised toothbrushing intervention for young children	2016	English	Not a sustainability model
Grindrod, A., & Rumbold, B.	Healthy End of Life Project (HELP): a progress report on implementing community guidance on public health palliative care initiatives in Australia	2018		Not a sustainability model
Gruenewald, D. A., Gabriel, M., Rizzo, D., et al.	IMPROVING FAMILY MEETINGS IN INTENSIVE CARE UNITS: A QUALITY IMPROVEMENT CURRICULUM	2017		Not a sustainability model
Grunseit, A. C., Rowbotham, S., Pescud, M., et al.	Beyond fun runs and fruit bowls: an evaluation of the meso-level processes that shaped the Australian Healthy Workers Initiative	2016	English	Not a sustainability model
Guerrero, L. R., Ho, J., Christie, C., et al.	Using collaborative approaches with a multi-method, multi-site, multi-target intervention: evaluating the National Research Mentoring Network	2017		Not a sustainability model
Guest, M., Miller, M., Smith, M., et al.	Office for the Study of Aging at the University of South Carolina: Promoting Healthy Aging Through Program Development, Evaluation, Education/Training, and Research for South Carolina’s Older Adults	2018		Not a sustainability model
Guzman, J., Tompa, E., Koehoorn, M., et al.	Economic evaluation of occupational health and safety programmes in health care	2015	English	Not a sustainability model
Gyllstrom, E., Gearin, K., Nease, D., Jr., et al.	Measuring Local Public Health and Primary Care Collaboration: A Practice-Based Research Approach	2018		Not a sustainability model
Haas, S. A.	Developing Staffing Models to Support Population Health Management And Quality Outcomes in Ambulatory Care Settings	2016		Not a sustainability model
Haldeman, S., Nordin, M., Outerbridge, G., et al.	Creating a sustainable model of spine care in underserved communities: The World Spine Care (WSC) charity	2015	English	Not a sustainability model
Hall, K. L., Rafalson, L., Mariano, K., et al.	Evaluation of Hospital-Based Palliative Care Programs	2016	English	Not a sustainability model
Halpin, E., & Shyu, J.	How to do it: Quality and process improvement in emergency radiology	2017	English	Not a sustainability model
Halton, K., Hall, L., Gardner, A., et al. (b)	Exploring the context for effective clinical governance in infection control	2017	English	Not a sustainability model
Hamilton, K., Nutter, F., Olson, D. K., et al.	USAID RESPOND project's global one health core competencies and one health modules	2015	English	Not a sustainability model
Hanlon, C., Eshetu, T., Alemayehu, D., et al.	Health system governance to support scale up of mental health care in Ethiopia: A qualitative study	2017	English	Not a sustainability model
Hanna, E., Dorey, J., Aballea, S., et al.	Will stem cells for heart failure be the next sofosbuvir issue?	2016	English	Not a sustainability model
Hanna, E., Ma, F., Cheng, X., et al.	Future innovative therapies for Parkinson's disease may question sustainability of our health care system	2016	English	Not a sustainability model
Hanna, E., Zhou, J., Cheng, X., et al.	Advanced therapy medicinal products for Alzheimer's disease will shrink the national health service budget	2016	English	Not a sustainability model
Hansel, T., Rohrer, G., Osofsky, J., et al.	Integration of Mental and Behavioral Health in Pediatric Health Care Clinics	2017	English	Not a sustainability model
Harding, K.	Global Health Innovation Technology Models	2016		Not a sustainability model
Hargreaves, M., Orfield, C., Honeycutt, T., et al.	Addressing Childhood Obesity Through Multisector Collaborations: Evaluation of a National Quality Improvement Effort	2017		Not a sustainability model
Harvey, G., Jas, P., & Walshe, K.	Analysing organisational context: case studies on the contribution of absorptive capacity theory to understanding inter-organisational variation in performance improvement	2015	English	Not a sustainability model
Hasebrook, J. P., Hinkelmann, J., Volkert, T., et al.	Securing the Continuity of Medical Competence in Times of Demographic Change: A Proposal	2016	English	Not a sustainability model
Hauser, J. M., Preodor, M., Roman, E., et al.	The Evolution and Dissemination of the Education in Palliative and End-of-Life Care Program	2015		Not a sustainability model
Hauswald, E., & Sklar, D.	Will the "fixes" fall flat? prospects for quality measures and payment incentives to control healthcare spending	2017	English	Not a sustainability model
Havaei, F., & MacPhee, M.	The Nursing Leadership Institute program evaluation: a critique	2015		Not a sustainability model
Haw, C., Hawton, K., Gunnell, D., et al.	Economic recession and suicidal behaviour: Possible mechanisms and ameliorating factors	2015	English	Not a sustainability model
Hawkes, D., Hingley, D., Wood, S., et al.	Evaluating the VERA framework for communication	2015		Not a sustainability model
Hawkes, S., B, K. A., Jadeja, N., Jimenez, M., et al.	Strengthening capacity to apply health research evidence in policy making: experience from four countries	2016	English	Not a sustainability model
Hawkins, K.-E. H.	Assessing Teachers' Confidence in Implementing Food Allergy Emergency Plans	2017	English	Not a sustainability model
Haybarker, B. D.	Reducing Emergency Department Length of Stay by System Change	2015	English	Not a sustainability model
Haynes, A., Brennan, S., Redman, S., et al.	Figuring out fidelity: a worked example of the methods used to identify, critique and revise the essential elements of a contextualised intervention in health policy agencies	2016	English	Not a sustainability model
Heibeck, M., Westerhout, K. Y., Naciben, V., et al.	Simeprevir plus peginterferon/ribavirin cost-effectiveness analysis for the treatment of chronic genotype 1 hepatitis C in Mexico	2015	English	Not a sustainability model
Hekler, E. B., Klasnja, P., Riley, W. T., et al.	Agile science: creating useful products for behavior change in the real world	2016	English	Not a sustainability model
Henderson, S., Dalton, M., & Cartmel, J.	Using Interprofessional Learning for Continuing Education: Development and Evaluation of the Graduate Certificate Program in Health Professional Education for Clinicians	2016		Not a sustainability model
Henize, A. W., Beck, A. F., Klein, M. D., et al.	A road map to address the social determinants of health through community collaboration	2015	English	Not a sustainability model
Herens, M., Wagemakers, A., Vaandrager, L., et al.	Contexts, Mechanisms, and Outcomes That Matter in Dutch Community-Based Physical Activity Programs Targeting Socially Vulnerable Groups	2017		Not a sustainability model
Heun, R., & Gaebel, W.	The relevance of EPA guidance papers in the framework of the European Psychiatric Association	2015	English	Not a sustainability model
Hickey, K.	Developing and Sustaining a Career as a Transdisciplinary Nurse Scientist	2018		Not a sustainability model
Hides, L., Quinn, C., Cockshaw, W., et al.	Efficacy and outcomes of a mobile app targeting alcohol use in young people	2018	English	Not a sustainability model
Hill, J. N., Guihan, M., Hogan, T. P., et al.	Use of the PARIHS Framework for Retrospective and Prospective Implementation Evaluations	2017	English	Not a sustainability model
Hillis, R., Ling, J., Quinn, C., et al.	Evaluating a pilot paediatric hospice-at-home service: a literature review	2016	English	Not a sustainability model
Hilton, J., Mazzarello, S., Fergusson, D., et al.	Novel Methodology for Comparing Standard-of-Care Interventions in Patients With Cancer	2016	English	Not a sustainability model
Hocking, J. S., Goller, J. L., & Lim, M. S. C.	A verbal invitation and specimen collection on the spot are crucial to maximise sexually transmissible infection testing uptake in non-traditional settings	2015	English	Not a sustainability model
Hoffer, E. R.	Green building policy and capital investment decision-making: A grounded theory study	2015	English	Not a sustainability model
Honeycutt, S., Leeman, J., McCarthy, W. J., et al.	Evaluating Policy, Systems, and Environmental Change Interventions: Lessons Learned From CDC's Prevention Research Centers	2015	English	Not a sustainability model
Honig, P. K., & Hirsch, G.	Adaptive Biomedical Innovation	2016	English	Not a sustainability model
Horowitz, C. R., Shameer, K., Gabrilove, J., et al.	Accelerators: Sparking Innovation and Transdisciplinary Team Science in Disparities Research	2017	English	Not a sustainability model
Huang, Y., Ma, L., Sabljak, L., & Puhala, Z.	Development of sustainable community paramedicine programmes: a case study in Pennsylvania	2018		Not a sustainability model
Hudson, J. N., Farmer, E. A., Weston, K. M., et al.	Using a framework to implement large-scale innovation in medical education with the intent of achieving sustainability	2015	English	Not a sustainability model
Huebner, R. A., Posze, L., Willauer, T. M., et al.	Sobriety Treatment and Recovery Teams: Implementation Fidelity and Related Outcomes	2015	English	Not a sustainability model
Hughes, C. M., Cadogan, C. A., & Ryan, C. A.	Development of a pharmacy practice intervention: lessons from the literature	2016	English	Not a sustainability model
Huicho, L., Huayanay-Espinoza, C. A., Herrera-Perez, E., et al.	Factors behind the success story of under-five stunting in Peru: a district ecological multilevel analysis	2017	English	Not a sustainability model
Hull, L., Athanasiou, T., & Russ, S.	Implementation science: A neglected opportunity to accelerate improvements in the safety and quality of surgical care	2017	English	Not a sustainability model
Hulme, A., Salmon, P. M., Nielsen, R. O., et al.	From control to causation: Validating a 'complex systems model' of running-related injury development and prevention	2017	English	Not a sustainability model
Hunter, K. F., Murphy, R. S., Babb, M., et al.	Benefits and Challenges Faced by a Nurse Practitioner Working in an Interprofessional Setting in Rural Alberta	2016	English	Not a sustainability model
Iachini, A. L., Clone, S., Dehart, D. D., et al.	Project STRONG: A Capacity-Building Intervention to Improve Grant Writing Among Substance Abuse Organizations	2016		Not a sustainability model
Jacob, S. A., Ng, W. L., & Do, V.	Estimation of an Optimal Chemotherapy Utilisation Rate for Cancer: Setting an Evidence-based Benchmark for Quality Cancer Care	2015	English	Not a sustainability model
Jagannathan, R., Camasso, M. J., & Delacalle, M.	The effectiveness of a head-heart-hands model for natural and environmental science learning in urban schools	2017	English	Not a sustainability model
Janssens, J., de Kort, S. J., Achterberg, W. P., et al.	Medical and moral considerations regarding complex medical decisions in older patients with multimorbidity: a compact deliberation framework	2018		Not a sustainability model
Jansson, A., Savikko, N., & Pitkälä, K.	Training professionals to implement a group model for alleviating loneliness among older people - 10-year follow-up study	2018		Not a sustainability model
Jefferds, M. E., & Flores-Ayala, R.	Introducing a new monitoring manual for home fortification and strengthening capacity to monitor nutrition interventions	2015	English	Not a sustainability model
Jenkin, K., Sellar, B., Stanley, M., et al.	How sustainable development is understood in World Federation of Occupational Therapy policy	2016		Not a sustainability model
Jennings, L. A., Tan, Z., Wenger, N. S., et al.	Quality of Care Provided by a Comprehensive Dementia Care Comanagement Program	2016	English	Not a sustainability model
Jesus, T. S., & Hoenig, H.	Postacute rehabilitation quality of care: Toward a shared conceptual framework	2015	English	Not a sustainability model
Johnson, K., Collins, D., Shamblen, S., et al.	Long-Term Sustainability of Evidence-Based Prevention Interventions and Community Coalitions Survival: a Five and One-Half Year Follow-up Study	2017	English	Not a sustainability model
Johnson, M.	Mapping design things: making design explicit in the discourse of change	2016	English	Not a sustainability model
Johnson, M. R., Kenworthy-Heinige, T., Beck, D. J., et al.	Research site mentoring: A novel approach to improving study recruitment	2018		Not a sustainability model
Johnstone, W., Busby, M., & Page, B.	A collaborative model for service delivery: The community navigator program for stroke survivors in BC	2015	English	Not a sustainability model
Jones, B. H., Hauschild, V. D., & Canham-Chervak, M.	Musculoskeletal training injury prevention in the U.S. Army: Evolution of the science and the public health approach	2018		Not a sustainability model
Jones, D. K.	Health Reform in the South: Re-Tracing Robert Kennedy's Steps in Mississippi and Kentucky	2017	English	Not a sustainability model
Jones, E. R., & Hostetter, T. H.	Integrated renal care: Are nephrologists ready for change in renal care delivery models?	2015	English	Not a sustainability model
Jones, P., Le Fevre, J., Harper, A., et al.	Effect of the shorter stays in emergency departments time target policy on key indicators of quality of care	2017	English	Not a sustainability model
Joseph, J. P., Jerome, G., Lambert, W., et al.	Going beyond the vertical: Leveraging a national HIV quality improvement programme to address other health priorities in Haiti	2015	English	Not a sustainability model
Kaizer, L., Simanovski, V., Lalonde, C., et al.	Using data from Ontario's episode-based funding model to assess quality of chemotherapy	2016	English	Not a sustainability model
Kapiriri, L.	International validation of quality indicators for evaluating priority setting in low income countries: process and key lessons	2017		Not a sustainability model
Kara, H., & Arvidson, M.	To what extent can evaluation frameworks help NGOs to address health inequalities caused by social exclusion?	2015	English	Not a sustainability model
Karlen, E., & McCathie, B.	Implementation of a Quality Improvement Process Aimed to Deliver Higher-Value Physical Therapy for Patients With Low Back Pain: Case Report	2015		Not a sustainability model
Kassahun, A., Braka, F., Gallagher, K., et al.	Introducing an accountability framework for polio eradication in Ethiopia: results from the first year of implementation 2014-2015	2017	English	Not a sustainability model
Kastien-Hilka, T., Rosenkranz, B., Bennett, B., et al.	How to evaluate health-related quality of life and its association with medication adherence in pulmonary tuberculosis - designing a prospective observational study in South Africa	2016	English	Not a sustainability model
Katz, A. S., Cheff, R. M., & O'Campo, P.	Bringing stakeholders together for urban health equity: hallmarks of a compromised process	2015	English	Not a sustainability model
Katz, L., Donnelly, J., Gresens, C., et al.	Report of a workshop on ensuring sustainable access to safe blood in developing countries: International Blood Safety Forum, March 24, 2017	2018		Not a sustainability model
Kelly, M., Rivas, C., Foell, J., et al.	Unmasking quality: exploring meanings of health by doing art	2015	English	Not a sustainability model
Kennedy, E., Kamunaga, M., Naiceru, E., et al.	Towards improved rheumatic heart disease control and prevention in Fiji Islands	2016	English	Not a sustainability model
Kesselheim, J. C., Atlas, M., Adams, D., et al.	Humanism and professionalism education for pediatric hematology-oncology fellows: A model for pediatric subspecialty training	2015	English	Not a sustainability model
Kharrazi, H., Lasser, E. C., W, A. Y., et al.	A proposed national research and development agenda for population health informatics: Summary recommendations from a national expert workshop	2017	English	Not a sustainability model
Khodyakov, D., Ridgely, M. S., Huang, C., et al.	Project JOINTS: What factors affect bundle adoption in a voluntary quality improvement campaign?	2015	English	Not a sustainability model
Kieslich, K., & Littlejohns, P.	Does accountability for reasonableness work? A protocol for a mixed methods study using an audit tool to evaluate the decision-making of clinical commissioning groups in England	2015	English	Not a sustainability model
Kim Yeary, K. H. C., Long, C. R., Bursac, Z., et al.	Design of a randomized, controlled, comparative-effectiveness trial testing a Family Model of Diabetes Self-Management Education (DSME) vs. Standard DSME for Marshallese in the United States	2017	English	Not a sustainability model
Kolandai-Matchett, K., Bellringer, M., Landon, J., et al.	A process evaluation of the 'Aware' and 'Supportive Communities' gambling harm-minimisation programmes in New Zealand	2017	English	Not a sustainability model
Kolovou, V.	A critical realism approach to public health interventions that aim to prevent obesity in selected european countries	2015	English	Not a sustainability model
Lachman, P., Linkson, L., Evans, T., et al.	Developing person-centred analysis of harm in a paediatric hospital: A quality improvement report	2015	English	Not a sustainability model
Lance, J. C.	Collective Efficacy & Its Influence on School-Based Mental Health Services	2015	English	Not a sustainability model
Lanzarone, E., Pasquali, S., Gilioli, G., et al.	A Bayesian estimation approach for the mortality in a stage-structured demographic model	2017	English	Not a sustainability model
Lassi, Z. S., Aftab, W., Ariff, S., et al.	Impact of service provision platforms on maternal and newborn health in conflict areas and their acceptability in Pakistan: a systematic review	2015	English	Not a sustainability model
Lavender, D. T.	Improving quality of care during labour and childbirth and in the immediate postnatal period	2016	English	Not a sustainability model
Leader, A., Cadet, C., Lazala, D., et al.	Collaborative Implementation Strategy for Newborn Resuscitation and Essential Care Training in the Dominican Republic	2017	English	Not a sustainability model
Lee, R. E., Parker, N. H., Soltero, E. G., et al.	Sustainability via Active Garden Education (SAGE): results from two feasibility pilot studies	2017	English	Not a sustainability model
Lee, Y., Anderson, E., Quranta, J., et al.	An interdisciplinary family-centered program: An innovative approach to better meet the multifaceted needs of grandparent-headed families	2018		Not a sustainability model
Leech, L., Zouiten, A., & Graaff, P.	Who DARES wins. Delivering accelerated results effectively and sustainably	2018		Not a sustainability model
Leggat, S. G., & Balding, C.	A qualitative study on the implementation of quality systems in Australian hospitals	2017	English	Not a sustainability model
Leonard, C., Lawrence, E., McCreight, M., et al.	Implementation and dissemination of a transition of care program for rural veterans: a controlled before and after study	2017	English	Not a sustainability model
Lewis, C. C., Stanick, C. F., Martinez, R. G., et al.	The Society for Implementation Research Collaboration Instrument Review Project: a methodology to promote rigorous evaluation	2015	English	Not a sustainability model
Lewis, C. C., Weiner, B. J., Stanick, C., et al.	Advancing implementation science through measure development and evaluation: a study protocol	2015	English	Not a sustainability model
Lewis, V. A., Tierney, K. I., Colla, C. H., et al.	The new frontier of strategic alliances in health care: New partnerships under accountable care organizations	2017	English	Not a sustainability model
Li, Y., Xiong, L., & Zhu, W.	A Carbon Cycle Model for the Social-Ecological Process in Coastal Wetland: A Case Study on Gouqi Island, East China	2017	English	Not a sustainability model
Liddy, C., & Keely, E.	Using the quadruple aim framework to measure impact of heath technology implementation: A case study of eConsult	2018		Not a sustainability model
Ling, S., Watson, A., & Gehrs, M.	Developing an Addictions Nursing Competency Framework Within a Canadian Context	2017		Not a sustainability model
Liu, J., Li, Y., Huang, G., et al.	Identification of water quality management policy of watershed system with multiple uncertain interactions using a multi-level-factorial risk-inference-based possibilistic-probabilistic programming approach	2017	English	Not a sustainability model
Llopis-Albert, C., Merigó, J. M., Xu, Y., et al.	Improving Regional Climate Projections by Prioritized Aggregation via Ordered Weighted Averaging Operators	2017		Not a sustainability model
Locke, J., Beidas, R. S., Marcus, S., et al.	A mixed methods study of individual and organizational factors that affect implementation of interventions for children with autism in public schools	2016	English	Not a sustainability model
Lopes Sauers, A., Sauers, E., & Valier, A.	Quality Improvement in Athletic Health Care	2017		Not a sustainability model
Luck, J., York, L. S., Bowman, C., et al.	Implementing a user-driven online quality improvement toolkit for cancer care	2015	English	Not a sustainability model
Lunsford, S. S., Fatta, K., Stover, K. E., et al.	Supporting close-to-community providers through a community health system approach: case examples from Ethiopia and Tanzania	2015	English	Not a sustainability model
Luoma, K., Leavitt, I. M., Marrs, J. C., et al.	How can clinical practices pragmatically increase physical activity for patients with type 2 diabetes? a systematic review	2016	English	Not a sustainability model
Mackinson, L., Corey, J., Kelly, V., et al.	Nurse Project Consultant: Critical Care Nurses Move Beyond the Bedside to Affect Quality and Safety	2018		Not a sustainability model
Madon, S., Malecela, M., Mashoto, K., et al.	The role of community participation for sustainable integrated neglected tropical diseases and water, sanitation and hygiene intervention programs: A pilot project in Tanzania	2018		Not a sustainability model
Mador, R. L., Kornas, K., Simard, A., et al.	Using the Nine Common Themes of Good Practice checklist as a tool for evaluating the research priority setting process of a provincial research and program evaluation program	2016	English	Not a sustainability model
Maeder, A., Gray, K., Borda, A., et al.	Achieving greater consistency in telehealth project evaluations to improve organisational learning	2015	English	Not a sustainability model
Magasana, V., Zembe, W., Tabana, H., et al.	An assessment of quality of home-based HIV counseling and testing performed by lay counselors in a rural sub-district of KwaZulu-Natal, South Africa	2016		Not a sustainability model
Mainsbridge, C. P., Cooley, D., Fraser, S. P., et al.	A workplace intervention designed to interrupt prolonged occupational sitting: Self-reported perceptions of health from a cohort of desk-based employees over 26 weeks	2016	English	Not a sustainability model
Mainz, J., Kristensen, S., & Bartels, P.	Quality improvement and accountability in the Danish health care system	2015	English	Not a sustainability model
Malagoni, A. M., Cavazza, S., Ferraresi, G., et al.	Effects of a "test in-train out" walking program versus supervised standard rehabilitation in chronic stroke patients: a feasibility and pilot randomized study	2016	English	Not a sustainability model
Mantziki, K., Renders, C. M., Vassilopoulos, A., et al.	Inequalities in energy-balance related behaviours and family environmental determinants in European children: changes and sustainability within the EPHE evaluation study	2016	English	Not a sustainability model
Marshall, M., Eyre, L., Lalani, M., et al.	Increasing the impact of health services research on service improvement: the researcher-in-residence model	2016	English	Not a sustainability model
Martin, B. A., Chewning, B. A., Margolis, A. R., et al.	Med Wise: A theory-based program to improve older adults' communication with pharmacists about their medicines	2016	English	Not a sustainability model
Martin, M. A., Perry-Bell, K., Minier, M., et al.	A Real-World Community Health Worker Care Coordination Model for High-Risk Children	2018		Not a sustainability model
Masamha, J., Skaggs, B., Pinto, I., et al.	Working toward a sustainable laboratory quality improvement programme through country ownership: Mozambique's SLMTA story	2014		Not a sustainability model
Masso, M., Quinsey, K., & Fildes, D.	Evolution of a multilevel framework for health program evaluation	2017	English	Not a sustainability model
Mathews, K. S., & Long, E. F.	A conceptual framework for improving critical care patient flow and bed use	2015	English	Not a sustainability model
Mausezahl, D., Hartinger, S., Muela, J., et al.	Using regional socio-ecologic models to identify system barriers and enablers for the adoption of Improved Cook Stoves in rural Peru	2015	English	Not a sustainability model
McCalman, J., Bainbridge, R., Percival, N., et al.	The effectiveness of implementation in Indigenous Australian healthcare: An overview of literature reviews	2016	English	Not a sustainability model
McClellan, W. M., Plantinga, L. C., Wilk, A. S., et al.	ESRD databases, public policy, and quality of care: Translational medicine and nephrology	2017	English	Not a sustainability model
McConnico, N., Boynton-Jarrett, R., Bailey, C., et al.	A Framework for Trauma-Sensitive Schools	2016		Not a sustainability model
McCullough, C., Degennaro, V., Bagley, J. K., et al.	A national trauma capacity assessment of Haiti	2016	English	Not a sustainability model
McGinn, T.	Putting Meaning into Meaningful Use: A Roadmap to Successful Integration of Evidence at the Point of Care	2016	English	Not a sustainability model
McGinnis, S. M., McKeon, T., Desai, R., et al.	A Systematic Review: Costing and Financing of Water, Sanitation, and Hygiene (WASH) in Schools	2017	English	Not a sustainability model
McGoey, T., Root, Z., Bruner, M. W., et al.	Evaluation of physical activity interventions in children via the reach, efficacy/effectiveness, adoption, implementation, and maintenance (RE-AIM) framework: A systematic review of randomized and non-randomized trials	2016	English	Not a sustainability model
McGrath, S. E.	Childhood Obesity Comorbidities Awareness Hospital-based Education Program	2017	English	Not a sustainability model
McGrath, S. P., & Blike, G. T.	Building a Foundation of Continuous Improvement in a Rapidly Changing Environment: The Dartmouth-Hitchcock Value Institute Experience	2015	English	Not a sustainability model
McIntosh, N., Grabowski, A., Jack, B., et al.	A public-private partnership improves clinical performance in a hospital network in Lesotho	2015	English	Not a sustainability model
McKay, V. R., Dolcini, M. M., & Catania, J. A.	Impact of Human Resources on Implementing an Evidence-Based HIV Prevention Intervention	2017	English	Not a sustainability model
McKay, V. R., Hoffer, L. D., Combs, T. B., et al.	The dynamic influence of human resources on evidence-based intervention sustainability and population outcomes: an agent-based modeling approach	2018		Not a sustainability model
McVeigh, J., MacLachlan, M., Gilmore, B., et al.	Promoting good policy for leadership and governance of health related rehabilitation: a realist synthesis	2016	English	Not a sustainability model
Mechanick, J. I., Hurley, D. L., & Garvey, W. T.	Adiposity-based chronic disease as a new diagnostic term: The American association of clinical endocrinologists and American college of endocrinology position statement	2017	English	Not a sustainability model
Meeker-O'connell, A., Borda, M. M., Little, J. A., et al.	Enhancing quality and efficiency in clinical development through a clinical QMS conceptual framework: Concept paper vision and outline	2015	English	Not a sustainability model
Meier, A., McGovern, M. P., Lambert-Harris, C., et al.	Adherence and competence in two manual-guided therapies for co-occurring substance use and posttraumatic stress disorders: clinician factors and patient outcomes	2015	English	Not a sustainability model
Menichetti, J., & Graffigna, G.	PHE in Action: Development and Modeling of an Intervention to Improve Patient Engagement among Older Adults	2016	English	Not a sustainability model
Michalowsky, B., Thyrian, J. R., Wucherer, D., et al.	Effect of dementiacare management on healthcare resource utilization and cost: One-year follow-up results of the delphi trial	2016	English	Not a sustainability model
Mir, G., Meer, S., Cottrell, D., et al.	Adapted behavioural activation for the treatment of depression in Muslims	2015	English	Not a sustainability model
Mitera, G.	National Quality Improvement in Radiation Therapy: A Look at the Past, Present, and Future	2015		Not a sustainability model
Mlotshwa, B. C., Mwesigwa, S., Mboowa, G., et al.	The collaborative African genomics network training program: A trainee perspective on training the next generation of African scientists	2017	English	Not a sustainability model
Moffat, T., & Thrasher, D.	School meal programs and their potential to operate as school-based obesity prevention and nutrition interventions: case studies from France and Japan	2016	English	Not a sustainability model
Mohamed, B., & Azizan, N. A.	Perceived service quality's effect on patient satisfaction and behavioural compliance	2015	English	Not a sustainability model
Molnar, B. E., Beatriz, E. D., & Beardslee, W. R.	Community-Level Approaches to Child Maltreatment Prevention	2016	English	Not a sustainability model
Moore, A. M., Gove, A., & Tietjen, K.	Great Expectations: A Framework for Assessing and Understanding Key Factors Affecting Student Learning of Foundational Reading Skills	2017	English	Not a sustainability model
Morbach, S., Kersken, J., Lobmann, R., et al.	The German and Belgian accreditation models for diabetic foot services	2016		Not a sustainability model
Morelli, M. S.	Using the Plan, Do, Study, Act Model to Implement a Quality Improvement Program in Your Practice	2016	English	Not a sustainability model
Morrel-Samuels, S., Rupp, L., Eisman, A., et al.	Measuring the Implementation of Youth Empowerment Solutions	2018		Not a sustainability model
Morris, R. L., Brand, C. A., Hill, K. D., et al.	RESPOND: a patient-centred programme to prevent secondary falls in older people presenting to the emergency department with a fall--protocol for a mixed methods programme evaluation	2016		Not a sustainability model
Mosavianpour, M., Sarmast, H. H., Kissoon, N., et al.	Theoretical domains framework to assess barriers to change for planning health care quality interventions: A systematic literature review	2016	English	Not a sustainability model
Moshabela, M., Sene, M., Nanne, I., et al.	Early detection of maternal deaths in Senegal through household-based death notification integrating verbal and social autopsy: a community-level case study	2015	English	Not a sustainability model
Mosher, H., & Ogrinc, G.	Between the guidelines: SQUIRE 2.0 and advances in healthcare improvement practice and reporting	2016	English	Not a sustainability model
Moule, P., Armoogum, J., Dodd, E., et al.	Practical guidance on undertaking a service evaluation	2016	English	Not a sustainability model
Moureaux, C., Perelman, J., Mendes da Costa, E., et al.	Impact of the medical home model on the quality of primary care: the belgian experience	2015		Not a sustainability model
Mukherjee, J. S., Barry, D., Weatherford, R. D., et al.	Community-Based ART Programs: Sustaining Adherence and Follow-up	2016	English	Not a sustainability model
Muleme, J., Kankya, C., Ssempebwa, J. C., et al.	A Framework for Integrating Qualitative and Quantitative Data in Knowledge, Attitude, and Practice Studies: A Case Study of Pesticide Usage in Eastern Uganda	2017		Not a sustainability model
Mumba, C., Skjerve, E., Rich, M., et al.	Application of system dynamics and participatory spatial group model building in animal health: A case study of East Coast Fever interventions in Lundazi and Monze districts of Zambia	2017		Not a sustainability model
Murphy, J., Nguyen, V., Hannaford, A., et al.	Near-peer teaching for sustainable capacity building of basic life support training in Haiti: Feasibility of a training the trainers model	2016	English	Not a sustainability model
Murray, K. E., Ermias, A., Lung, A., et al.	Culturally adapting a physical activity intervention for Somali women: the need for theory and innovation to promote equity	2017	English	Not a sustainability model
Myall, M., May, C. R., Grimmett, C., et al.	RESTORE: an exploratory trial of a web-based intervention to enhance self-management of cancer-related fatigue: findings from a qualitative process evaluation	2015	English	Not a sustainability model
Nabwera, H. M., Dickinson, F., Manu, A., et al.	Facilitators and barriers of continuous positive airway pressure use in newborn care in kenya (preliminary results)	2018		Not a sustainability model
Naika, A. D., Lawrence, B., Kiefer, L., et al.	Building a primary care/research partnership: Lessons learned from a telehealth intervention for diabetes and depression	2015	English	Not a sustainability model
Naslund, J. A., Aschbrenner, K. A., Kim, S. J., et al.	Health behavior models for informing digital technology interventions for individuals with mental illness	2017	English	Not a sustainability model
Nau, C., Kumanyika, S., Gittelsohn, J., et al.	Identifying Financially Sustainable Pricing Interventions to Promote Healthier Beverage Purchases in Small Neighborhood Stores	2018		Not a sustainability model
Needleman, J., Pearson, M. L., Upenieks, V. V., et al.	Engaging Frontline Staff in Performance Improvement: The American Organization of Nurse Executives Implementation of Transforming Care at the Bedside Collaborative	2016	English	Not a sustainability model
Nelson, M. L. A., Kelloway, L., Dawson, D., et al.	Stroke rehabilitation and patients with multimorbidity: a scoping review protocol	2015	English	Not a sustainability model
Neubauer, L. C., Doobay-Persaud, A., Galvin, S., et al.	Developing and refining the MSGH degree program: A theory and competency-driven, multi-phase curriculum development and alignment process	2017		Not a sustainability model
Nichols, M., Nemeth, L. S., Magwood, G., et al.	Exploring the Contextual Factors of Adolescent Obesity in an Underserved Population Through Photovoice	2016		Not a sustainability model
Nilmanat, K., Niyomthai, N. Udchumpisai, M., et al.	Models of palliative care fromhospitaltohome in Southern Thailand	2018		Not a sustainability model
Noel, M. A., Kaluzynski, T. S., & Templeton, V. H.	Quality Dementia Care: Integrating Caregivers into a Chronic Disease Management Model	2017	English	Not a sustainability model
Novick et al.	Pediatric cardiac development assistance in Iraq; 2010 2016	2017		Not a sustainability model
Novick, G., Womack, J. A., Lewis, J., et al.	Perceptions of Barriers and Facilitators During Implementation of a Complex Model of Group Prenatal Care in Six Urban Sites	2015	English	Not a sustainability model
Ober, A. J., Watkins, K. E., Hunter, S. B., et al.	An organizational readiness intervention and randomized controlled trial to test strategies for implementing substance use disorder treatment into primary care: SUMMIT study protocol	2015	English	Not a sustainability model
O'Brien, O. A., Lindsay, K. L., McCarthy, M., et al.	Influences on the food choices and physical activity behaviours of overweight and obese pregnant women: A qualitative study	2017		Not a sustainability model
Obucina, M., Harris, N., Fitzgerald, J. A., et al.	The application of triple aim framework in the context of primary healthcare: A systematic literature review	2018		Not a sustainability model
O'Connor, D. P., Lee, R. E., Mehta, P., et al.	Childhood Obesity Research Demonstration project: cross-site evaluation methods	2015	English	Not a sustainability model
O'Conor, R., Mindlis, I., Hauser, D., et al.	Supporting asthma self-management behaviors in aging adults (SAMBA): A randomized clinical trial	2018		Not a sustainability model
O'Loughlin, M., Mills, J., McDermott, R., et al.	Review of patient-reported experience within Patient-Centered Medical Homes: Insights for Australian Health Care Homes	2017	English	Not a sustainability model
Olsen, H. M., Brown, W. J., Kolbe-Alexander, T., et al.	Physical activity and sedentary behaviour in a flexible office-based workplace: Employee perceptions and priorities for change	2018		Not a sustainability model
Olvera, D. J., Stuhlmiller, D. F. E., Wolfe, A., et al.	A Continuous Quality Improvement Airway Program Results in Sustained Increases in Intubation Success	2018		Not a sustainability model
O'Meara, P., Wingrove, G., & Nolan, M.	Clinical leadership in paramedic services: A narrative synthesis	2017	English	Not a sustainability model
onnelly, C., Shulha, L., Klinger, D., et al.	Using program evaluation to support knowledge translation in an interprofessional primary care team: a case study	2016	English	Not a sustainability model
Ortiz, M., & Levins, R.	Self-feedbacks determine the sustainability of human interventions in eco-social complex systems: Impacts on biodiversity and ecosystem health	2017	English	Not a sustainability model
O'Sullivan, L., Wall, D., Creamer, R., et al.	Functional Land Management: Bridging the Think-Do-Gap using a multi-stakeholder science policy interface	2018		Not a sustainability model
O'Sullivan, P., Yuan, P., Satre, D., et al.	A Sequential Implementation Model for Workforce Development: A Case Study of Medical Residency Training for Substance Use Concerns	2018		Not a sustainability model
Paddock, S., Brum, L., Sorrow, K., et al.	PACE continuous innovation indicators-A novel tool to measure progress in cancer treatments	2015	English	Not a sustainability model
Paddock, S., Damberg, C., Yanagihara, D., et al.	What Role Does Efficiency Play in Understanding the Relationship Between Cost and Quality in Physician Organizations?	2017		Not a sustainability model
Palinkas, L. A., Campbell, M., & Saldana, L.	Agency Leaders' Assessments of Feasibility and Desirability of Implementation of Evidence-Based Practices in Youth-Serving Organizations Using the Stages of Implementation Completion	2018		Not a sustainability model
Paltiel, A. D., Zheng, A., Weinstein, M. C., et al.	Setting Performance Standards for a Cost-Effective Human Immunodeficiency Virus Cure Strategy in South Africa	2017	English	Not a sustainability model
Paquette-Warren, J., Harris, S. B., Naqshbandi Hayward, M., et al.	Case study of evaluations that go beyond clinical outcomes to assess quality improvement diabetes programmes using the Diabetes Evaluation Framework for Innovative National Evaluations (DEFINE)	2016	English	Not a sustainability model
Parham, G. P., Mwanahamuntu, M. H., Hicks, M. L., et al.	Population-level scale-up of surgery platforms for women's cancer care in low- and middle-income countries	2016	English	Not a sustainability model
Patel, M. M., Brown, J. D., Croake, S., et al.	The current state of behavioral health quality measures: Where are the gaps?	2015	English	Not a sustainability model
Patrick, K., & Wyckoff, L.	Providing Standards for Diabetes Care in the School Setting: A Review of the Colorado Model	2018		Not a sustainability model
Payne, B., Sharma, S., Dunsmuir, D., et al.	The piers on the move mobile health application	2017		Not a sustainability model
Peacock-Chambers, E., Del Canto, P., Ahlers, D., et al.	School-Based Disaster Recovery: Promotion of Children's Mental Health Over the Long Haul	2017	English	Not a sustainability model
Pelt, C. E., Anderson, M. B., Erickson, J. A., et al.	Adding Value to Total Joint Arthroplasty Care in an Academic Environment: The Utah Experience	2018		Not a sustainability model
Pennel, C. L., Tamayo, L., Wells, R., et al.	Emergency Medical Service-based Care Coordination for Three Rural Communities	2016	English	Not a sustainability model
Penson, D. F.	Re: Changing physician incentives for affordable, quality cancer care: Results of an episode payment model: Editorial comment	2015	English	Not a sustainability model
Pereira, S. K., Kumar, P., Dutt, V., et al.	Protocol for the evaluation of a social franchising model to improve maternal health in Uttar Pradesh, India	2015	English	Not a sustainability model
Phuksaritanon, R., Kijsanayotin, B., & Theeraroungchaisri, A.	A medicines terminology governance model for Thailand	2017	English	Not a sustainability model
Pinder, K. E., & Shabbits, J. A.	Educational leadership during a decade of medical curricular innovation and renewal	2018		Not a sustainability model
Pittman, P., & Salmon, M. E.	Advancing nursing enterprises: A cross-country comparison	2016	English	Not a sustainability model
Pizzo, J. J., Sullivan, L., & Ryan, D. L.	Building the right physician platform	2015	English	Not a sustainability model
Portela, M. C., Lima, S. M., Martins, M., et al.	Improvement Science: conceptual and theoretical foundations for its application to healthcare quality improvement	2016	English, Portuguese	Not a sustainability model
Proctor, E. K., & Chambers, D. A.	Training in dissemination and implementation research: a field-wide perspective	2017	English	Not a sustainability model
Puijk-Hekman, S., van Gaal, B. G., Bredie, S. J., et al.	Self-Management Support Program for Patients With Cardiovascular Diseases: User-Centered Development of the Tailored, Web-Based Program Vascular View	2017	English	Not a sustainability model
Radcliff, E., Hale, N., Browder, J., et al.	Building Community Partnerships: Using Social Network Analysis to Strengthen Service Networks Supporting a South Carolina Program for Pregnant and Parenting Teens	2017	English	Not a sustainability model
Raeburn, T., Hungerford, C., Sayers, J., et al.	Leading a Recovery-oriented Social Enterprise	2015	English	Not a sustainability model
Rai, A., & Jagadeesh Kannan, R.	Multi-scale modeling of territorial dynamics of geospatial anthropogenic energy consumption	2017	English	Not a sustainability model
Rao, K. D., Nagulapalli, S., Arora, R., et al.	An Implementation Research Approach to Evaluating Health Insurance Programs: Insights from India	2016	English	Not a sustainability model
Redman, R. M., Reinsvold, M. C., Reddy, A., et al.	A successful model for longitudinal community-engaged health research: The 2040 Partners for Health Student Program	2017	English	Not a sustainability model
Reich, L. J.	Collaborative Framework for Addressing Complex Issues: A Snapshot of San Bernardino County's Healthy Communities Program	2016	English	Not a sustainability model
Reich, R. R., Lengacher, C. A., Alinat, C. B., et al.	Mindfulness-Based Stress Reduction in Post-treatment Breast Cancer Patients: Immediate and Sustained Effects Across Multiple Symptom Clusters	2017	English	Not a sustainability model
Reininghaus, U., Depp, C. A., & Myin-Germeys, I.	Ecological Interventionist Causal Models in Psychosis: Targeting Psychological Mechanisms in Daily Life	2016	English	Not a sustainability model
Rejani, R., Rao, K. V., Osman, M., et al.	Spatial and temporal estimation of soil loss for the sustainable management of a wet semi-arid watershed cluster	2016	English	Not a sustainability model
Renfro, T., Johnson, E., Lambert, D. N., et al.	The MEDIA model: An innovative method for digitizing and training community members to facilitate an HIV prevention intervention	2018		Not a sustainability model
Renger, R., Foltysova, J., Becker, K. L., et al.	The power of the context map: Designing realistic outcome evaluation strategies and other unanticipated benefits	2015	English	Not a sustainability model
Ridgeway, J. L., LeBlanc, A., Branda, M., et al.	Implementation of a new prenatal care model to reduce office visits and increase connectivity and continuity of care: Protocol for a mixed-methods study	2015	English	Not a sustainability model
Rieger, M., & Wagner, N.	Child health, its dynamic interaction with nutrition and health memory - Evidence from Senegal	2015	English	Not a sustainability model
Riley, C. M., Merritt, A. D., Mize, J. M., et al.	Assuring Sustainable Gains in Interdisciplinary Performance Improvement: Creating a Shared Mental Model during Operating Room to Cardiac ICU Handoff	2017	English	Not a sustainability model
Rioth, M. J., Warner, J., Savani, B. N., et al.	Next-generation long-term transplant clinics: Improving resource utilization and the quality of care through health information technology	2016	English	Not a sustainability model
Rivera, Y. M., Moreno, L., Briant, K. J., et al.	Developing Sustainable Cancer Education Programs: Training Public Health Students to Deliver Cancer 101 in Puerto Rico	2016	English	Not a sustainability model
Rizzo, V. M., Burnes, D., & Chalfy, A.	A Systematic Evaluation of a Multidisciplinary Social Work–Lawyer Elder Mistreatment Intervention Model	2015		Not a sustainability model
Robbins, L. B., Ling, J., Toruner, E. K., et al.	Examining reach, dose, and fidelity of the "Girls on the Move" after-school physical activity club: a process evaluation	2016	English	Not a sustainability model
Roberts, B.	Relationship-Based Care: The Institute of Medicine's Core Competencies in Action	2016		Not a sustainability model
Robinson, C., Hoze, M., Hevener, S., et al.	Development of an RN Champion Model to Improve the Outcomes of Ventilator-Associated Pneumonia Patients in the Intensive Care Unit	2018		Not a sustainability model
Roche, D.	A realist evaluation of patient involvement in a safer surgery initiative	2016	English	Not a sustainability model
Roche, M. L., Sako, B., Osendarp, S. J., et al.	Community-based grain banks using local foods for improved infant and young child feeding in Ethiopia	2017	English	Not a sustainability model
Rodriguez, D. C., & Peterson, L. A.	A retrospective review of the Honduras AIN-C program guided by a community health worker performance logic model	2016	English	Not a sustainability model
Rodriguez, G. M., Huang, I., Truong, S., et al.	Depression care management: Results from the second year of a collaborative care model in an urban academic primary care clinic	2016	English	Not a sustainability model
Rodriguez, J. C., Navarro-Chavez, C. L., Gomez, M., et al.	Science, technology and innovation policy to sustain agricultural biotechnology in emerging economies: Evidence from Mexico	2015	English	Not a sustainability model
Rodriguez, M. A., Friedberg, J. P., Wang, B., et al.	Sustain ability of a tailored behavioral intervention to improve hypertension control: Outcomes of a randomized controlled trial	2015	English	Not a sustainability model
Rodwell, C., & Ayme, S.	Rare disease policies to improve care for patients in Europe	2015	English	Not a sustainability model
Rohde, M. M., Froend, R., & Howard, J.	A Global Synthesis of Managing Groundwater Dependent Ecosystems Under Sustainable Groundwater Policy	2017	English	Not a sustainability model
Rohleder, N.	Translating biobehavioral research advances into improvements in health care-a "network of networks" approach to multimorbidity	2017	English	Not a sustainability model
Rohwer, A., Pfadenhauer, L., Burns, J., et al.	Series: Clinical Epidemiology in South Africa. Paper 3: Logic models help make sense of complexity in systematic reviews and health technology assessments	2017	English	Not a sustainability model
Rojas, D., Grierson, L., Mylopoulos, M., et al.	How can systems engineering inform the methods of programme evaluation in health professions education?	2018		Not a sustainability model
Romore, I., Njau, R. J. A., Semali, I., et al.	Policy analysis for deciding on a malaria vaccine RTS,S in Tanzania	2016	English	Not a sustainability model
Ronnenberg, K., Strauss, E., & Siebert, U	Crop diversity loss as primary cause of grey partridge and common pheasant decline in Lower Saxony, Germany	2016	English	Not a sustainability model
Rosen, L., Back, P. E., Soderqvist, T., et al.	SCORE: A novel multi-criteria decision analysis approach to assessing the sustainability of contaminated land remediation	2015	English	Not a sustainability model
Rouhani, S., Marsh, R. H., Checkett, K., et al.	Emergency medicine education in low-resource settings: A residency program model from Haiti	2015	English	Not a sustainability model
Ruckert, A., Schram, A., Labonte, R., et al.	Policy coherence, health and the sustainable development goals: a health impact assessment of the Trans-Pacific Partnership	2017	English	Not a sustainability model
Rutta, E., Liana, J., Embrey, M., et al.	Accrediting retail drug shops to strengthen Tanzania's public health system: An ADDO case study	2015	English	Not a sustainability model
Ryan, A. M., Burgess, J. F., & Dimick, J. B.	Why we should not be indifferent to specification choices for difference-in-differences	2015	English	Not a sustainability model
Saberifiroozi, M.	Improving quality of care in patients with liver cirrhosis	2017	English	Not a sustainability model
Salbach, N. M., Howe, J. A., Baldry, D., et al.	Prioritizing challenges and solutions to the implementation of task-oriented community exercise programs for people with balance and mobility limitations	2015	English	Not a sustainability model
Salbach, N. M., Howe, J. A., Baldry, D., et al.	Considerations for expanding community exercise programs incorporating a healthcare-recreation partnership for people with balance and mobility limitations: a mixed methods evaluation	2018		Not a sustainability model
Salvadori, M. R., Ando, R. A., Nascimento, C. A. O., et al.	Dead biomass of Amazon yeast: A new insight into bioremediation and recovery of silver by intracellular synthesis of nanoparticles	2017	English	Not a sustainability model
Samus, Q.	Maximizing independence at home for people with dementia: Design, outcomes, and future directions	2016	English	Not a sustainability model
Sanders, M. R., & Kirby, J. N.	Surviving or thriving: quality assurance mechanisms to promote innovation in the development of evidence-based parenting interventions	2015	English	Not a sustainability model
Sandy, L. G., Haltson, H., Metfessel, B. A., et al.	Measuring Physician Quality and Efficiency in an Era of Practice Transformation: PCMH as a Case Study	2015	English	Not a sustainability model
Santos-Moreno, P.	The revolutionary concept of center of excellence in management of chronic diseases as tool for optimizing costs and quality of health care	2016	English	Not a sustainability model
Saunders, E.	Mobilizing Communities in Support of Teen Pregnancy Prevention: “Communitywide Initiatives” Findings	2018		Not a sustainability model
Schang, L., & Morton, A.	Complementary logics of target-setting: Hierarchist and experimentalist governance in the Scottish National Health Service	2017	English	Not a sustainability model
Schmitt, C. L., Glasgow, L., Lavinghouze, S. R., et al.	Measuring infrastructure: A key step in program evaluation and planning	2016	English	Not a sustainability model
Schneider, M., Stevans, J., Beneciuk, J., et al.	Improving Physical Therapy Pain Care, Quality, and Cost Through Effectiveness-Implementation Research	2018		Not a sustainability model
Schulthess, D., Baird, L. G., Trusheim, M., et al.	Medicines Adaptive Pathways to Patients (MAPPs): A Story of International Collaboration Leading to Implementation	2015	English	Not a sustainability model
Schwatka, N. V., & Rosecrance, J. C.	Safety climate and safety behaviors in the construction industry: The importance of co-workers commitment to safety	2016		Not a sustainability model
Schwingel, A., Galvez, P., Linares, D., et al.	Using a Mixed-Methods RE-AIM Framework to Evaluate Community Health Programs for Older Latinas	2017	English	Not a sustainability model
Sciacovelli, L., Panteghini, M., Lippi, G., et al.	Defining a roadmap for harmonizing quality indicators in Laboratory Medicine: A consensus statement on behalf of the IFCC Working Group "laboratory Error and Patient Safety" and EFLM Task and Finish Group "performance specifications for the extra-analytical phases"	2017	English	Not a sustainability model
Sclama, G. M.	Assessing the potential of household food processing to improve zinc nutrition in Malawi	2016	English	Not a sustainability model
Scott, M. G.	Revisiting structure, process, and outcome	2015	English	Not a sustainability model
Scott, T. P., Coetzer, A., de Balogh, K., et al.	The Pan-African Rabies Control Network (PARACON): A unified approach to eliminating canine rabies in Africa	2015	English	Not a sustainability model
Searles, A., Doran, C., Attia, J., et al.	An approach to measuring and encouraging research translation and research impact	2016	English	Not a sustainability model
Seckman, A., Paun, O., Heipp, B., et al.	Evaluation of the use of a sensory room on an adolescent inpatient unit and its impact on restraint and seclusion prevention	2017		Not a sustainability model
Sederer, L. I., Derman, M., Carruthers, J., et al.	The New York State Collaborative Care Initiative: 2012-2014	2016	English	Not a sustainability model
Sedlander, E., Rimal, R. N., Talegawkar, S. A., et al.	Designing a socio-normative intervention to reduce anemia in Odisha India: A formative research protocol	2018		Not a sustainability model
Sethares, K. A., & Morris, N. S.	Learning About and Benefiting From Peer Review: A Course Assignment for Doctoral Students at Two Different Universities	2016		Not a sustainability model
Shao, Z., & Zhang, L.	Estimating Forest Aboveground Biomass by Combining Optical and SAR Data: A Case Study in Genhe, Inner Mongolia, China	2016	English	Not a sustainability model
Sharma, G., Powell-Jackson, T., Haldar, K., et al.	Quality of routine essential care during childbirth: clinical observations of uncomplicated births in Uttar Pradesh, India	2017		Not a sustainability model
Shelton, R. C., Dunston, S. K., Leoce, N., et al.	Advancing Understanding of the Characteristics and Capacity of African American Women Who Serve as Lay Health Advisors in Community-Based Settings	2017		Not a sustainability model
Shenoy, E., Lee, H., Ryan, E., et al.	A Discrete Event Simulation Model of Patient Flow in a General Hospital Incorporating Infection Control Policy for Methicillin-Resistant Staphylococcus Aureus (MRSA) and Vancomycin-Resistant Enterococcus (VRE)	2018		Not a sustainability model
Sherwood, J., Clark, J. H., Farmer, T. J., et al.	Recirculation: A New Concept to Drive Innovation in Sustainable Product Design for Bio-Based Products	2016	English	Not a sustainability model
Shin, C., Keller, C., & Sim, J.	Cultural Factors relevant to Korean Americans in Health Research: A Systematic Review	2018		Not a sustainability model
Sifaki-Pistolla, D., Chatzea, V. E., Markaki, A., et al.	Operational integration in primary health care: patient encounters and workflows	2017		Not a sustainability model
Simonella, L., & Canfell, K.	Development of a quality framework for models of cervical screening and its application to evaluations of the cost-effectiveness of HPV vaccination in developed countries	2015	English	Not a sustainability model
Sinclair, P. M., Levett-Jones, T., Morris, A., et al.	High engagement, high quality: A guiding framework for developing empirically informed asynchronous e-learning programs for health professional educators	2017	English	Not a sustainability model
Singh, D., Negin, J., Otim, M., et al.	The effect of payment and incentives on motivation and focus of community health workers: five case studies from low- and middle-income countries	2015	English	Not a sustainability model
Skaro, A. I., Hazen, G., Ladner, D., et al.	Organ Transplantation: An Introduction to Game Theory	2015	English	Not a sustainability model
Ski, S. M.	Diffusion and Adoption of Policies for the Prevention of Mother-to-Child Transmission of HIV (PMTCT) and their Effect on the Delivery of Key PMTCT Services in Eastern and Southern Africa	2016	English	Not a sustainability model
Skillicorn, J. L.	Transitioning from Categorical Support for Clinical HIV Testing in the District of Columbia to a Stronger Reliance on Third Party Reimbursement: A Case Study	2015	English	Not a sustainability model
Slaughter, S. E., Bampton, E., Erin, D. F., et al.	A Novel Implementation Strategy in Residential Care Settings to Promote EBP: Direct Care Provider Perceptions and Development of a Conceptual Framework	2017		Not a sustainability model
Slyer, J., & Truglio-Londrigan, M.	Shared Decision-Making for Research, Practice, and Education: An Integrative Review	2016		Not a sustainability model
Smajgl, A., & Ward, J.	Evaluating participatory research: Framework, methods and implementation results	2015	English	Not a sustainability model
Smidl, S., Mitchell, D., & Creighton, C.	Outcomes of a Therapeutic Gardening Program in a Mental Health Recovery Center	2017		Not a sustainability model
Socías, M. E., Volkow, N., & Wood, E.	Adopting the 'cascade of care' framework: an opportunity to close the implementation gap in addiction care?	2016		Not a sustainability model
Sockalingam, S., James, S.-L., Sinyi, R., et al.	A Flipped Classroom Approach to Improving the Quality of Delirium Care Using an Interprofessional Train-the-Trainer Program	2016		Not a sustainability model
Sodha, S. V., & Dietz, V.	Strengthening routine immunization systems to improve global vaccination coverage	2015	English	Not a sustainability model
Sogaard, R., & Enemark, U.	The cost-quality relationship in european hospitals: A systematic review	2017	English	Not a sustainability model
Sol Gaspe, M., Provecho, Y. M., Cardinal, M. V., et al.	Ecological and sociodemographic determinants of house infestation by Triatoma infestans in indigenous communities of the Argentine Chaco	2015	English	Not a sustainability model
Soler, R., Orenstein, D., Honeycutt, A., et al.	Community-Based Interventions to Decrease Obesity and Tobacco Exposure and Reduce Health Care Costs: Outcome Estimates From Communities Putting Prevention to Work for 2010-2020	2016	English	Not a sustainability model
Sonntag, U., Peters, H., Schnabel, K. P., et al.	10 years of didactic training for novices in medical education at Charite	2017	English	Not a sustainability model
Sorice, M. G., & Donlan, C. J.	A human-centered framework for innovation in conservation incentive programs	2015	English	Not a sustainability model
Spiegel, J. M., Breilh, J., & Yassi, A.	Why language matters: Insights and challenges in applying a social determination of health approach in a North-South collaborative research program	2015	English	Not a sustainability model
Sripa, B., Tangkawattana, S., & Sangnikul, T.	The Lawa model: A sustainable, integrated opisthorchiasis control program using the EcoHealth approach in the Lawa Lake region of Thailand	2017	English	Not a sustainability model
Srivastava, A., Singh, D., Montagu, D., et al.	Putting women at the center: a review of Indian policy to address person-centered care in maternal and newborn health, family planning and abortion	2017		Not a sustainability model
Ssempiira, J., Kissa, J., Nambuusi, B., et al.	The effect of case management and vector-control interventions on space-time patterns of malaria incidence in Uganda	2018		Not a sustainability model
Starr, J. B., Becker, K. J., & Tirschwell, D. L.	Weekend Discharge and Stroke Quality of Care: Get With The Guidelines-Stroke Data from a Comprehensive Stroke Center	2016	English	Not a sustainability model
Steele, M., Talley, B., & Frith, K.	Application of the SEIPS Model to Analyze Medication Safety in a Crisis Residential Center	2018		Not a sustainability model
Steenbergen, H. A., Van der Schans, C. P., Van Wijck, R., et al.	Lifestyle Approaches for People With Intellectual Disabilities: A Systematic Multiple Case Analysis	2017	English	Not a sustainability model
Stephan, A. J., Kovacs, E., Phillips, A., et al.	Barriers and facilitators for the management of vertigo: a qualitative study with primary care providers	2018		Not a sustainability model
Stone, B., Lemen, A. C., Sweeney, M. M., et al.	Interdisciplinary home visits to improve outcomes for advanced Parkinson's disease patients	2015	English	Not a sustainability model
Storm, J. F., LePrevost, C. E., Tutor-Marcom, R., et al.	Adapting Certified Safe Farm to North Carolina Agriculture: An Implementation Study	2016	English	Not a sustainability model
Story, L., & To, Y. M.	Evaluating Community Health Advisor (CHA) Core Competencies: The CHA Core Competency Retrospective Pretest/Posttest (CCCRP)	2016	English	Not a sustainability model
Strachan, D. L., Kallander, K., Nakirunda, M., et al.	Using theory and formative research to design interventions to improve community health worker motivation, retention and performance in Mozambique and Uganda	2015	English	Not a sustainability model
Strano, E., Giometto, A., Shai, S., et al.	The scaling structure of the global road network	2017	English	Not a sustainability model
Street, N. W., Mandel, L., Bermudez, L., et al.	Strengthening human resources for nursing in haitie a qualitative study of a cross-cultural nursing faculty project	2017		Not a sustainability model
Stuber, K. J., Langweiler, M., Mior, S., et al.	Assessing patient-centered care in patients with chronic health conditions attending chiropractic practice: Protocol for a mixed-methods study	2016	English	Not a sustainability model
Suetani, S., Rosenbaum, S., Scott, J. G., et al.	Bridging the gap: What have we done and what more can we do to reduce the burden of avoidable death in people with psychotic illness?	2016	English	Not a sustainability model
Suhrheinrich, J.	A sustainable model for training teachers to use pivotal response training	2015	English	Not a sustainability model
Sullivan, G. J., & Williams, C.	Older Adult Transitions into Long-Term Care: A Meta-Synthesis	2017	English	Not a sustainability model
Sullivan, J. L., Rivard, P. E., Shin, M. H., et al.	Applying the High Reliability Health Care Maturity Model to Assess Hospital Performance: A VA Case Study	2016	English	Not a sustainability model
Sullivan-Marx, E. M.	Using Ethical Frameworks in Times of Transition and Uncertainty	2017	English	Not a sustainability model
Sun, T., Lin, W., Chen, G., et al.	Wetland ecosystem health assessment through integrating remote sensing and inventory data with an assessment model for the Hangzhou Bay, China	2016	English	Not a sustainability model
Talaminos, A., Lopez-Cerero, L., Calvillo, J., et al.	Modelling the epidemiology of Escherichia coli ST131 and the impact of interventions on the community and healthcare centres	2016	English	Not a sustainability model
Tan, J., Manley, P., Gamble, G., et al.	Long-term effectiveness of a community-based model of care in Maori and Pacific patients with type 2 diabetes and chronic kidney disease: A 4-year follow up of the DElay Future End Stage Nephropathy due to Diabetes (DEFEND) study	2015	English	Not a sustainability model
Tarricone, R., Torbica, A., & Drummond, M. (a)	Challenges in the Assessment of Medical Devices: The MedtecHTA Project	2017	English	Not a sustainability model
Tarricone, R., Torbica, A., & Drummond, M. (b)	Key Recommendations from the MedtecHTA Project	2017	English	Not a sustainability model
Tegegne, S. G., Mkanda, P., Yehualashet, Y. G., et al.	Implementation of a systematic accountability framework in 2014 to improve the performance of the Nigerian Polio Program	2016	English	Not a sustainability model
Teh, B. W., Brown, C., Joyce, T., et al.	Safety and cost benefit of an ambulatory program for patients with low-risk neutropenic fever at an Australian centre	2017	English	Not a sustainability model
Tenorio, R., Huaman, E., Martin, N., et al.	Deconstructing Trauma	2018	English	Not a sustainability model
Terrell, G. E.	No Pipe Dream: Achieving Care That Is Accountable for Cost, Quality, and Outcomes	2016	English	Not a sustainability model
Theobald, S., MacPherson, E. E., Dean, L., et al.	20 years of gender mainstreaming in health: lessons and reflections for the neglected tropical diseases community	2017		Not a sustainability model
Theuretzbacher, U., Ardal, C., & Harbarth, S.	Linking sustainable use policies to novel economic incentives to stimulate antibiotic research and development	2017	English	Not a sustainability model
Thokala, P., Dixon, S., & Jahn, B.	Resource Modelling: The Missing Piece of the HTA Jigsaw?	2015	English	Not a sustainability model
Thomas, S. T., Thomas, E. T., & McLean, M.	Working in global health: A planning and implementation framework for international electives	2018		Not a sustainability model
Thompson, A. M., Reinke, W., Holmes, S., et al.	County Schools Mental Health Coalition: A Model for a Systematic Approach to Supporting Youths	2017		Not a sustainability model
Thompson, C., Pulleyblank, R., Parrott, S., et al.	The cost-effectiveness of quality improvement projects: A conceptual framework, checklist and online tool for considering the costs and consequences of implementation-based quality improvement	2016	English	Not a sustainability model
Thongkong, N., Van De Poel, E., Roy, S. S., et al.	How equitable is the uptake of conditional cash transfers for maternity care in India? Evidence from the Janani Suraksha Yojana scheme in Odisha and Jharkhand	2017	English	Not a sustainability model
Thuo, I. W.	A comprehensive sustainability framework for neglected tropical diseases elimination programs	2016		Not a sustainability model
Thuo, I. W., & Mookherji, S.	A comprehensive sustainability framework for neglected tropical disease elimination programs	2017		Not a sustainability model
Tiernon, P., Hensel, D., & Roy-Ehri, L.	Using Q Methodology in Quality Improvement Projects	2017		Not a sustainability model
Ting Ho Yan, T.	Exploring the strategies to implement a sustainable energy program in Hong Kong Public Hospitals	2017	English	Not a sustainability model
Ting, C. Y., Ahmad Zaidi Adruce, S., Hassali, M. A., et al.	Effectiveness and sustainability of a structured group-based educational program (MEDIHEALTH) in improving medication adherence among Malay patients with underlying type 2 diabetes mellitus in Sarawak State of Malaysia: study protocol of a randomized controlled trial	2018		Not a sustainability model
To, T., Guan, J., Zhu, J., et al.	Quality of asthma care under different primary care models in Canada: a population-based study	2015	English	Not a sustainability model
Toft, U., Bloch, P., Reinbach, H. C., et al.	Project SoL-A Community-Based, Multi-Component Health Promotion Intervention to Improve Eating Habits and Physical Activity among Danish Families with Young Children. Part 1: Intervention Development and Implementation	2018		Not a sustainability model
Toh, L. S.	Addressing the needs of malaysian postmenopausal women: a pharmacist-led osteoporosis screening programme in a teaching hospital primary-care clinic	2016	English	Not a sustainability model
Tolordava, G., Arinina, E., Yagudina, R., et al.	Budget impact analysis of standard care with serelaxin in treatment of patients with acute decompensated heart failure	2016	English	Not a sustainability model
Tolsgaard, M. G., Tabor, A., Madsen, M. E., et al.	Linking quality of care and training costs: cost-effectiveness in health professions education	2015	English	Not a sustainability model
Tomasone, J. R., Vukmirovic, M., Brouwers, M. C., et al.	Challenges and insights in implementing coordinated care between oncology and primary care providers: A Canadian perspective	2017	English	Not a sustainability model
Toot, S.	Crisis in the homes of people with dementia and appropriate interventions	2015	English	Not a sustainability model
Traicoff, D. A., Basarab, D., Ehrhardt, D. T., et al.	Using Predictive Evaluation to Design, Evaluate, and Improve Training for Polio Volunteers	2018		Not a sustainability model
Trego, L., Steele, N., & Jordan, P.	Using RE-AIM to Implement a Women's Deployment Health Promotion Program	2018		Not a sustainability model
Truong, M., Gibbs, L., Pradel, V., et al.	A Cultural Competence Organizational Review for Community Health Services: Insights From a Participatory Approach	2017	English	Not a sustainability model
Tuomisto, J. T., Niittynen, M., Parjala, E., et al.	Building-related health impacts in European and Chinese cities: A scalable assessment method	2015	English	Not a sustainability model
Turinawe, E. B., Rwemisisi, J. T., Musinguzi, L. K., et al.	Selection and performance of village health teams (VHTs) in Uganda: lessons from the natural helper model of health promotion	2015	English	Not a sustainability model
Underman, K.	A Feel for the Clinic: Affect, Embodiment, and Simulation in the Pelvic Exam	2015	English	Not a sustainability model
Upadhaya, N., Jordans, M. J. D., Pokhrel, R., et al.	Current situations and future directions for mental health system governance in Nepal: Findings from a qualitative study	2017	English	Not a sustainability model
Valdagni, R., Van Poppel, H., Aitchison, M., et al.	Prostate Cancer Unit Initiative in Europe: A position paper by the European School of Oncology	2015	English	Not a sustainability model
Ved, R., Scott, K., Gupta, G., et al.	Supporting community health worker programs at scale: Lessons from policy reforms shaping the evolution of India's ASHA program	2017	English	Not a sustainability model
Velligan, D.	The implementation of cognitive adaptation training (CAT) across countries	2018		Not a sustainability model
Vendetti, J., Gmyrek, A., Damon, D., et al.	Screening, brief intervention and referral to treatment (SBIRT): implementation barriers, facilitators and model migration	2017		Not a sustainability model
Verger, E. O., Perignon, M., El Ati, J., et al.	A "Fork-to-Farm" Multi-Scale Approach to Promote Sustainable Food Systems for Nutrition and Health: A Perspective for the Mediterranean Region	2018		Not a sustainability model
Verger, E., Perignon, M., & Amiot-Carlin, M. J.	Promoting sustainable food systems for good nutrition and health in the mediterranean region: A conceptual framework from the medina study group	2017		Not a sustainability model
Verhofstede, R., Smets, T., Cohen, J., et al.	Implementing the care programme for the last days of life in an acute geriatric hospital ward: a phase 2 mixed method study	2016	English	Not a sustainability model
Verkleij, M., Maric, M., Colland, V., et al.	Cognitive-Behavioral Therapy and Eye Movement Desensitization and Reprocessing in an Adolescent with Difficult-to-Control Asthma	2017	English	Not a sustainability model
Vikstrom, S., Sandman, P. O., Stenwall, E., et al.	A model for implementing guidelines for person-centered care in a nursing home setting	2015	English	Not a sustainability model
Vis, C., Kleiboer, A., Prior, R., et al.	Implementing and up-scaling evidence-based eMental health in Europe: The study protocol for the MasterMind project	2015	English	Not a sustainability model
Vlad, I., Paily, V. P., Sadanandan, R., et al.	Improving quality for maternal care - a case study from Kerala, India [version 1; referees: 3 approved]	2016	English	Not a sustainability model
Von Thiele Schwarz, U.	Co-care: Producing better health outcome through interactions between patients, Care providers and information and communication technology	2016	English	Not a sustainability model
Waldrop, J., & McGuinness, T. M.	Measurement-Based Care in Psychiatry	2017		Not a sustainability model
Walker, L., Cross, M., & Barnett, T.	Mapping the interprofessional education landscape for students on rural clinical placements: an integrative literature review	2018		Not a sustainability model
Walter, L., Dumke, K., Oliva, A., et al.	From Tobacco to Obesity Prevention Policies: A Framework for Implementing Community-Driven Policy Change	2018		Not a sustainability model
Wandersman, A., Alia, K. A., Cook, B., et al.	Integrating empowerment evaluation and quality improvement to achieve healthcare improvement outcomes	2015	English	Not a sustainability model
Wang, D., Ogihara, M., Gallo, C., et al.	Automatic classification of communication logs into implementation stages via text analysis	2016	English	Not a sustainability model
Wang, L., Kuntz-Melcavage, K., Forrest, C. B., et al.	Development and applications of an outcomes assessment framework for care management programs in learning health systems	2015	English	Not a sustainability model
Wang, T., Riti, J. S., & Shu, Y.	Decoupling emissions of greenhouse gas, urbanization, energy and income: analysis from the economy of China	2018		Not a sustainability model
Wang, X., Su, S., Li, S., et al.	Development of quality indicators for non-small cell lung cancer care: A first step toward assessing and improving quality of cancer care in China	2017	English	Not a sustainability model
Ward, L., Powell, R. E., Scharf, M. L., et al.	Patient-Centered Specialty Practice: Defining the Role of Specialists in Value-Based Health Care	2017	English	Not a sustainability model
Watanabe, N., Kaneko, A., Yamar, S., et al.	A prescription for sustaining community engagement in malaria elimination on Aneityum Island, Vanuatu: An application of Health Empowerment Theory	2015	English	Not a sustainability model
Weaver, R. H., Naar, J. J., & Jarrott, S. E.	Using Contact Theory to Assess Staff Perspectives on Training Initiatives of an Intergenerational Programming Intervention	2017		Not a sustainability model
Wechsler, L. R., Demaerschalk, B. M., Schwamm, L. H., et al.	Telemedicine quality and outcomes in stroke: A scientific statement for healthcare professionals from the American Heart Association/American Stroke Association	2017	English	Not a sustainability model
Weeks, A., & Temmerman, M.	New WHO antenatal care model-quality worth paying for?	2016	English	Not a sustainability model
Weintraub, R., Rosenberg, J., & Wachter, K.	Transitioning from the MDGs to the SDGs: A practical decision-making tool for leaders	2016	English	Not a sustainability model
Westenbrink, S., Roe, M., Oseredczuk, M., et al.	EuroFIR quality approach for managing food composition data; Where are we in 2014?	2016	English	Not a sustainability model
Whedon, J. M., Punzo, M., Dehen, R., et al.	Relevance of Quality Measurement to Integrative Healthcare in the United States	2016	English	Not a sustainability model
Wiessing, L., Ferri, M., Belackova, V., et al.	Monitoring quality and coverage of harm reduction services for people who use drugs: A consensus study	2017	English	Not a sustainability model
Wilkinson, S. A., Hills, A. P., Street, S. J., et al.	Reassessment of Allied Health Professionals' Level of Self-Efficacy in, Outcome Expectancy in, and Use of Evidence-Based Practice	2016		Not a sustainability model
Willging, C. E., Aarons, G. A., Trott, E. M., et al.	Contracting and Procurement for Evidence-Based Interventions in Public-Sector Human Services: A Case Study	2016	English	Not a sustainability model
Williams, A., Sethi, B., Duggleby, W., et al.	A Canadian qualitative study exploring the diversity of the experience of family caregivers of older adults with multiple chronic conditions using a social location perspective	2016	English	Not a sustainability model
Williams, L. B., Tingen, M., McCall, A., et al.	Reducing lung cancer mortality in disparate populations through cancer-Community awareness access Research and Education (c-CARE)	2016	English	Not a sustainability model
Windsor, R., Clark, J., Davis, A., et al.	A Process Evaluation of the WV Smoking Cessation and Reduction in Pregnancy Treatment (SCRIPT) Dissemination Initiative: Assessing the Fidelity and Impact of Delivery for State-Wide, Home-Based Healthy Start Services	2017		Not a sustainability model
Witiw, C. D., Nathan, V., & Bernstein, M.	Economics, innovation, and quality improvement in neurosurgery	2015	English	Not a sustainability model
Wondimagegn, D., Cornelson, B., Rouleau, K., et al.	Toronto Addis Ababa Academic Collaboration in Family Medicine: An overview of the dawn of family medicine in Ethiopia through an inter-institutional model	2016	English	Not a sustainability model
Wong Shee, A., Robertson, C., McKenzie, A., et al.	Implementing an intervention to promote normal labour and birth: A study of clinicians' perceptions	2018		Not a sustainability model
Wong, J. Y. H., Chan, M. M. K., Lok, K. Y. W., et al.	Chinese women health ambassadors programme: A process evaluation	2017	English	Not a sustainability model
Wood, S. D., Candeland, J. L., Dinning, A., et al.	Our approach to changing the culture of caring for the acutely unwell patient at a large UK teaching hospital: A service improvement focus on Early Warning Scoring tools	2015		Not a sustainability model
Woon, K. S.	Sustainability Evaluation of Municipal Solid Waste Management Options in Hong Kong using Comparative Life Cycle Assessment and Life Cycle Costing	2015	English	Not a sustainability model
Wyer, P., & da Silva, S. A.	'All the King's horses . . .': the problematical fate of born-again evidence-based medicine: commentary on Greenhalgh, T., Snow, R., Ryan, S., Rees, S., and Salisbury, H. (2015) six 'biases' against patients and carers in evidence-based medicine. BioMed Central Medicine, 13:200	2015	English	Not a sustainability model
Wyer, P., Stojanovic, Z., Shaffer, J. A., et al.	Combining training in knowledge translation with quality improvement reduced 30-day heart failure readmissions in a community hospital: A case study	2016	English	Not a sustainability model
Yadlapati, R., Dakhoul, L., Pandolfino, J. E., et al.	The Quality of Care for Gastroesophageal Reflux Disease	2017	English	Not a sustainability model
Yaegashi, Y., Yoshioka, H., Unami, K., et al.	A singular stochastic control model for sustainable population management of the fish-eating waterfowl Phalacrocorax carbo	2018		Not a sustainability model
Yakob, B., & Ncama, B. P.	A socio-ecological perspective of access to and acceptability of HIV/AIDS treatment and care services: a qualitative case study research	2016	English	Not a sustainability model
Yang, G., Gomez Tejeda Zanudo, J., & Albert, R.	Target Control in Logical Models Using the Domain of Influence of Nodes	2018		Not a sustainability model
Yang, W., & Sharp, B.	Spatial Dependence and Determinants of Dairy Farmers' Adoption of Best Management Practices for Water Protection in New Zealand	2017	English	Not a sustainability model
Yashar, M. D., Ahn, J., Novack, J., et al.	Mastery learning of video laryngoscopy using the glidescope	2015	English	Not a sustainability model
Yasunaga, M., Murayama, Y., Takahashi, T., et al.	Multiple impacts of an intergenerational program in Japan: Evidence from the Research on Productivity through Intergenerational Sympathy Project	2016	English	Not a sustainability model
Yehualashet, Y. G., Mkanda, P., Gasasira, A., et al.	Strategic Engagement of Technical Surge Capacity for Intensified Polio Eradication Initiative in Nigeria, 2012-2015	2016	English	Not a sustainability model
Yeung, K.	Public Health Interventions as Regulatory Governance: The Place of Political Theory	2016	English	Not a sustainability model
Zhao, Z. G., Cheng, J. Q., Xu, S. L., et al.	A quality assessment index framework for public health services: A Delphi study	2015	English	Not a sustainability model
Zheng, H., He, J., Wang, L., et al.	Risk Factors and Spatial Clusters of Cryptosporidium Infection among School-Age Children in a Rural Region of Eastern China	2018		Not a sustainability model
Zimmerman, J. J., Anand, K. J. S., Meert, K. L., et al.	Research as a Standard of Care in the PICU	2016	English	Not a sustainability model
Zimmerman, M., Eisman, A., Reischl, T., et al.	Youth Empowerment Solutions: Evaluation of an After-School Program to Engage Middle School Students in Community Change	2018		Not a sustainability model
Zlotnik, S., Wilson, L., Scribano, P., et al.	Mandates for Collaboration: Health Care and Child Welfare Policy and Practice Reforms Create the Platform for Improved Health for Children in Foster Care	2015	English	Not a sustainability model
Zubkoff, L., Dionne-Odom, J. N., Pisu, M., et al.	Developing a "toolkit" to measure implementation of concurrent palliative care in rural community cancer centers	2017	English	Not a sustainability model
Zwijsen, S. A., Gerritsen, D. L., Eefsting, J. A., et al.	Coming to grips with challenging behaviour: A cluster randomised controlled trial on the effects of a new care programme for challenging behaviour on burnout, job satisfaction and job demands of care staff on dementia special care units	2015		Not a sustainability model
Blackstone, S., Iwelunmor, J., Plange-Rhule, J., et al.	Sustaining Nurse-Led Task-Shifting Strategies for Hypertension Control: A Concept Mapping Study to Inform Evidence-Based Practice	2017		Only sustainability factors, no model
Boggs, D., Urseau, I., Gallien, P., et al.	Analysing the sustainability of the physical rehabilitation sector in seven fragile countries through multi-stakeholder involvement using a participatory consensus tool	2015	English	Only sustainability factors, no model
Brookman-Frazee, L., Zhan, C., Stadnick, N., et al.	Using Survival Analysis to Understand Patterns of Sustainment within a System-Driven Implementation of Multiple Evidence-Based Practices for Children's Mental Health Services	2018		Only sustainability factors, no model
Buenemann, R. J.	Establishing Sustainable Community Garden Interventions with Aid from Health Promotion Organizations	2017	English	Only sustainability factors, no model
Chatio, S., & Akweongo, P.	Retention and sustainability of communitybased health volunteers' activities: A qualitative study in rural Northern Ghana	2017	English	Only sustainability factors, no model
Cheng, L., Feng, S., Hu, Y., et al.	Leadership practices of nurse managers for implementing evidence-based nursing in China	2018		Only sustainability factors, no model
Chu, E. S., Stolldorf, D. P., Mixon, A. S., et al.	Development of asustainment program for the MAR-QUIS2 collaborative	2018		Only sustainability factors, no model
Colon-Emeric, C., Toles, M., Cary, M. P., Jr., et al.	Sustaining complex interventions in long-term care: a qualitative study of direct care staff and managers	2016	English	Only sustainability factors, no model
Cooper, B. R., Bumbarger, B. K., & Moore, J. E.	Sustaining evidence-based prevention programs: correlates in a large-scale dissemination initiative	2015	English	Only sustainability factors, no model
Dean, L., Njelesani, J., Smith, H., et al.	Promoting sustainable research partnerships: a mixed-method evaluation of a United Kingdom-Africa capacity strengthening award scheme	2015	English	Only sustainability factors, no model
Diaz del Castillo, A., Gonzalez, S. A., Rios, A. P., et al.	Start small, dream big: Experiences of physical activity in public spaces in Colombia	2016	English	Only sustainability factors, no model
Dombrowski, S. U., Campbell, P., Frost, H., et al.	Interventions for sustained healthcare professional behaviour change: a protocol for an overview of reviews	2016	English	Only sustainability factors, no model
Douglas, S., Button, S., & Casey, S. E.	Implementing for Sustainability: Promoting Use of a Measurement Feedback System for Innovation and Quality Improvement	2016	English	Only sustainability factors, no model
Engelgau, M. M., Peprah, E., Sampson, U. K., et al.	Perspectives from NHLBI Global Health Think Tank Meeting for Late Stage (T4) Translation Research	2016	English	Only sustainability factors, no model
Errington, G., Evans, C., & Watson, M. C.	Searching for sustainability within public health policy: insights from an injury prevention perspective	2017	English	Only sustainability factors, no model
Fleiszer, A. R., Semenic, S. E., Ritchie, J. A., et al. (a)	An organizational perspective on the long-term sustainability of a nursing best practice guidelines program: a case study	2015	English	Only sustainability factors, no model
Fleiszer, A. R., Semenic, S. E., Ritchie, J. A., et al. (c)	A unit-level perspective on the long-term sustainability of a nursing best practice guidelines program: An embedded multiple case study	2016	English	Only sustainability factors, no model
Fowler, P. J., Farrell, A. F., Marcal, K. E., et al.	Housing and Child Welfare: Emerging Evidence and Implications for Scaling up Services	2017	English	Only sustainability factors, no model
Gonzalez, M. B.	Exploring Community and Cultural Opportunities to Decrease Substance Abuse among American Indian Youth: A Photovoice Project	2017	English	Only sustainability factors, no model
Gray, S., Jones, M., Means, R., et al.	Inter-sectoral Transfer of the Food for Life Settings Framework in England	2017	English	Only sustainability factors, no model
Haby, M. M., Chapman, E., Clark, R., et al. (a)	Interventions that facilitate sustainable jobs and have a positive impact on workers' health: an overview of systematic reviews	2016	English	Only sustainability factors, no model
Haines, H. M., Baker, J., & Marshall, D.	Continuity of midwifery care for rural women through caseload group practice: Delivering for almost 20 years	2015	English	Only sustainability factors, no model
Hammond, J., Lorne, C., Coleman, A., et al.	The spatial politics of place and health policy: Exploring Sustainability and Transformation Plans in the English NHS	2017	English	Only sustainability factors, no model
Heinrich, M., Mechea, A., & Hoffmann, F.	Improving postoperative pain management in children by providing regular training and an updated pain therapy concept	2016	English	Only sustainability factors, no model
Hendriks, A. M., Jansen, M. W. J., Gubbels, J. S., et al.	Local government officials[U+05F3] views on intersectoral collaboration within their organization - A qualitative exploration	2015	English	Only sustainability factors, no model
Higuchi, K. S., Davies, B., & Ploeg, J.	Sustaining guideline implementation: A multisite perspective on activities, challenges and supports	2017	English	Only sustainability factors, no model
Hodge, L. M., & Turner, K. M.	Sustained Implementation of Evidence-based Programs in Disadvantaged Communities: A Conceptual Framework of Supporting Factors	2016	English	Only sustainability factors, no model
Hodge, L. M., Turner, K. M. T., Sanders, M. R., et al.	Factors that influence evidence-based program sustainment for family support providers in child protection services in disadvantaged communities	2017	English	Only sustainability factors, no model
Huang, W., Hunter, S. B., Ayer, L., et al.	Measuring sustainment of an evidence based treatment for adolescent substance use	2017	English	Only sustainability factors, no model
Hunter, S. B., Han, B., Slaughter, M. E., et al. (a)	Associations between implementation characteristics and evidence-based practice sustainment: a study of the Adolescent Community Reinforcement Approach	2015	English	Only sustainability factors, no model
Hunter, S. B., Han, B., Slaughter, M. E., et al. (b)	Predicting evidence-based treatment sustainment: results from a longitudinal study of the Adolescent-Community Reinforcement Approach	2017	English	Only sustainability factors, no model
Hysong, S. J., Kell, H. J., Petersen, L. A., et al.	Theory-based and evidence-based design of audit and feedback programmes: Examples from two clinical intervention studies	2017	English	Only sustainability factors, no model
Inauen, J., & Mosler, H. J.	Mechanisms of behavioural maintenance: Long-term effects of theory-based interventions to promote safe water consumption	2016	English	Only sustainability factors, no model
Iyer, S. P., Pancake, L. S., Dandino, E. S., et al.	Consumer-Involved Participatory Research to Address General Medical Health and Wellness in a Community Mental Health Setting	2015		Only sustainability factors, no model
Laba, T. L., Lehnbom, E., Brien, J. A., et al.	Understanding if, how and why non-adherent decisions are made in an Australian community sample: a key to sustaining medication adherence in chronic disease?	2015	English	Only sustainability factors, no model
Linder, D.	A Mixed-Methods Evaluation of the Child-Dog Relationship in Healthy Weight and Overweight/Obese Children	2016	English	Only sustainability factors, no model
Mahomed, O. H., Asmall, S., & Voce, A.	Sustainability of the integrated chronic disease management model at primary care clinics in South Africa	2016	English	Only sustainability factors, no model
Markstrom, U., Svensson, B., Bergmark, M., et al.	What influences a sustainable implementation of evidence-based interventions in community mental health services? Development and pilot testing of a tool for mapping core components	2017		Only sustainability factors, no model
Mbalinda, S. N., Nabirye, R. C., Ombeva, E. A., et al.	Nursing Partnership Activities, Components, and Outcomes: Health Volunteers Overseas in Uganda 2001-2016	2017	English	Only sustainability factors, no model
Morden, A., Brooks, L., Jinks, C., et al.	Research "push", long term-change, and general practice	2015	English	Only sustainability factors, no model
Noel, V. A., Bond, G. R., Drake, R. E., et al.	Barriers and Facilitators to Sustainment of an Evidence-Based Supported Employment Program	2017	English	Only sustainability factors, no model
Ochtera, R. D., Siemer, C. J., & Levine, L. T.	Supporting Community-based Healthy Eating and Active Living Efforts in Sustaining Beyond the Funding Cycle	2018		Only sustainability factors, no model
Oliveira, S. R. A., Medina, M. G., Figueiro, A. C., et al.	Strategic factors for the sustainability of a health intervention at municipal level of Brazil	2017	English	Only sustainability factors, no model
Oliveira, S. R. A., Medina, M. G., Figueiro, A. C., et al.	Strategic factors for the sustainability of a health intervention at municipal level of Brazil	2017		Only sustainability factors, no model
Ory, M. G., Sanner, B., Vollmer Dahlke, D., et al.	Promoting public health through state cancer control plans: a review of capacity and sustainability	2015	English	Only sustainability factors, no model
Palinkas, L. A., Chavarin, C. V., Rafful, C. M., et al.	Sustainability of Evidence-Based Practices for HIV Prevention among Female Sex Workers in Mexico	2015	English	Only sustainability factors, no model
Patrick, R., & Kingsley, J.	Health promotion and sustainability programmes in Australia: barriers and enablers to evaluation	2017	English	Only sustainability factors, no model
Proctor, E., Luke, D., Calhoun, A., et al.	Sustainability of evidence-based healthcare: research agenda, methodological advances, and infrastructure support	2015	English	Only sustainability factors, no model
Rozema, A. D., Mathijssen, J. J. P., Jansen, M. W. J., et al.	Sustainability of outdoor school ground smoking bans at secondary schools: a mixed-method study	2017	English	Only sustainability factors, no model
Scheirer, M. A., Santos, S. L., Tagai, E. K., et al.	Dimensions of sustainability for a health communication intervention in African American churches: a multi-methods study	2017	English	Only sustainability factors, no model
Sumpradit, N., Fongthong, T., Pumtong, S., et al.	Scaling up evidence-based interventions toward sustainability: A case study of antibiotics smart use program in Thailand	2015	English	Only sustainability factors, no model
Taylor, M. R. S.	IMPACT OF ADVOCACY INITIATIVES ON NURSES' MOTIVATION TO SUSTAIN MOMENTUM IN PUBLIC POLICY ADVOCACY	2016		Only sustainability factors, no model
Trasi, R., Biradavolu, M. R., & Deshpande, A.	Assistance, buy-in, and champions: The ABCS of sustaining leadership and management interventions	2016	English	Only sustainability factors, no model
Van Heerden, C., Maree, C., & Janse van Rensburg, E. S.	Strategies to sustain a quality improvement initiative in neonatal resuscitation	2016	English	Only sustainability factors, no model
Zakumumpa, H., Bennett, S., & Ssengooba, F.	Modifications to ART service delivery models by health facilities in Uganda in promotion of intervention sustainability: a mixed methods study	2017	English	Only sustainability factors, no model
Zakumumpa, H., Taiwo, M. O., Muganzi, A., et al.	Human resources for health strategies adopted by providers in resource-limited settings to sustain long-term delivery of ART: a mixed-methods study from Uganda	2016	English	Only sustainability factors, no model
Zheleva, B., Rajasekhar, V., Dobrzycka, A., et al.	Building capacity for pediatric cardiac care in low-resource settings: Sustainability through long-term partnerships	2016	English	Only sustainability factors, no model
Zida, A., Lavis, J. N., Sewankambo, N. K., et al.	The factors affecting the institutionalisation of two policy units in Burkina Faso's health system: a case study	2017	English	Only sustainability factors, no model

## Sheet: Summary 2 LNPAlpha by Exclusion
Author	Title	Year	Language	Rationale for Exclusion
Aarons, G. A., M. Hurlburt and S. M. Horwitz	Advancing a conceptual model of evidence-based practice implementation in public service sectors." Adm Policy Ment Health 38(1): 4-23.	2011		Implementation and sustainability or implementation model
Amaya, A.B., Caceres, C.F., Spicer, N, et al	After the global fund: who can sustain the HIV/AIDS response in Peru and how? - (Conceptual framework for sustainability) Glob Public Health Taylor & Francis. 2014;9:176–97.	2014		Implementation and sustainability or implementation model
Atun, R., de Jongh, T., Secci, F., et al	Integration of targeted health interventions into health systems: A conceptual framework for analysis. Health Policy and Planning, Volume 25, Issue 2, 1 March 2010, Pages 104–111.	2010		Implementation and sustainability or implementation model
Azeredo, B.T., Oliveira, M.A., Santos-Pinto, CDB et al	Sustainability of ARV provision in developing countries: Challenging a framework based on program history - (Framework for investigating the sustainability of ARV provision) Cien Saude Colet. 2017;22:2581–94.	2017		Implementation and sustainability or implementation model
Bray, P., Cummings, D.M., Wolf, M., Massing, M.W., et al	After the collaborative is over: What sustains quality improvement initatives in primary care practices - (Sustainability Pyramid Model) Jt Comm J Qual Patient Saf. 2009;35:502–8	2009		Implementation and sustainability or implementation model
Crossan MM, Lane HW, and White RE	An organizational learning Framework: From intuition to institution 1999, 24(3):522-537, Academy of Management Review.	1999		Implementation and sustainability or implementation model
Dauphinee, W. & Reznick, R.	A Framework for Designing, Implementing, and Sustaining a National Simulation Network - (Framework for guiding change and managing and monitoring a successful multicentered network) Simul Healthc. 2011;6:94–100	2011		Implementation and sustainability or implementation model
Dorsey, S.G., Schiffman, R., Redeker, N.S., et al	NINR Centers of Excellence: A Logic Model for Sustainability, leveraging resources and collaboration to accerelate cross-disciplinary science - (NINR Logic Model for Center Sustainability). Nurs Outlook U S. 2014;62:384–93	2014		Implementation and sustainability or implementation model
Feldstein, A. C. and R. E. Glasgow	A practical, robust implementation and sustainability model (PRISM) for integrating research findings into practice." Jt Comm J Qual Patient Saf 34(4): 228-243.	2008		Implementation and sustainability or implementation model
Feldstein, A.C. & Glasgow, R.E. (83)	A Practical, Robust Implementation and Sustainability Model PRISM) for Integrating Research Findings into Practice- (Practical, Robust Implementation and Sustainability Model) (PRISM). Jt Comm J Qual patient Saf. 2008;34:228–43	2008		Implementation and sustainability or implementation model
Glaser EM	Durability of innovations in human service organizations: a case-study analysis. Sci Comm 1981; 3: 167–85.	1981		Implementation and sustainability or implementation model
Glasgow RE, Vogt TM, and Boles SM	Evaluating the public health impact of health promotion interventions: the RE-AIM framework." Am J Public Health 89(9): 1322-1327.	1999		Implementation and sustainability or implementation model
Goodman RM, McLeroy KR, Steckler AB, and Hoyle RH	Development of level of institutionalization scales for health promotion programs. Health Education Quarterly, 1993, 20:161-178.	1993		Implementation and sustainability or implementation model
Gruen, R.L., Elliott, J.H., Nolan, M.L., et al	Sustainability science: an integrated approach for health-programme planning - (Model of health-programme sustainability).Lancet. 2008;372:1579–89.	2008		Implementation and sustainability or implementation model
Isabalija, S.R., Mbariks,V., & Kituyi, G.M.	A Framework for Sustainable Implementation of E-Medicine in Transitioning Countries - (Framework for e-medicine sustainability). Int J Telemed Appl. 2013;201:12.	2013		Implementation and sustainability or implementation model
May, C. & Finch, T.	Implementing , embedding and integrating practices: an outline of normalization process theory - (Normalization Process Theory)Sociology. 2009;43:535–54.	2009		Implementation and sustainability or implementation model
May,C.,	A rational model for assessing and evaluating complex interventions in heallth care - (The Normalization model).BMC Health Serv Res. 2006;6:11.	2007		Implementation and sustainability or implementation model
Melnyk, B., Fineout-Overholt, E., Gallagher-Ford, L., & Stillwell, S.	Sustaining Evidence-Based Practice Through Organizational Policies and an Innovative Model - (The Advancing Research and Clinical practice through close Collaboration model). Am J Nurs. 2011;111:57–60.	2011		Implementation and sustainability or implementation model
Okeibunor, J., Bump, J., Zoure, G.M., Seketeli, A et al	A model for evaluating the sustainability of community-directed treatment with ivermectin in the African Program for Onchocerciasis Control - (A model for evaluating the sustainability of community-directed treatment with ivermectin). Int J Health Plann Manage. 2012;27:257–71.	2012		Implementation and sustainability or implementation model
Persaud, D	Enhancing Learning, Innovation, Adaptation, and Sustainability in Healthcare Organizations: The ELIAS Performance Management Framework. Heal. Care Manag. (C) 2014 Wolters Kluwer Health | Lippincott Williams & Wilkins: Author Affiliation: School of Health Administration, Dalhousie University, Halifax, Canada.; 2014. p. 183–204.	2014		Implementation and sustainability or implementation model
Pluye P, Potvin L, and Denis JL	Making public health programs last: conceptualising sustainability. Eval Progr Plan 2004; 27: 121–133.	2004		Implementation and sustainability or implementation model
Rasschaert,F., Decroo, T., Remartinez, D., et al	Sustainability of a community-based anti-retroviral care delivery model- a qualtiative research studey in Tete, Mozambique - (Conceptual framework on sustainability of community-based programmes).J Int AIDS Soc Switz. 2014;17:1–10.	2014		Implementation and sustainability or implementation model
Sarriot EG, Winch PJ, Ryan LJ, et al:	A methodological approach and Framework for sustainability assessment in NGO-implemented primary health care programs. Int J Health Plann Manage 2004, 19(1):23-41.	2004		Implementation and sustainability or implementation model
Sarriot, E.G., Yurkavitch, J., & Ryan, L	The Sustained Health, Outcomes (SHOUT) Group. Taking the long view: a practical guide to sustainability planning and measurement in community-oriented health programming. Manual. Calverton, MD.; 2008.	2009		Implementation and sustainability or implementation model
Schell, S.F., Luke, D.A., Schooley, M.W., et al	Public health program capacity for sustainability: a new framework - (Capacity for sustainability framework). Implementation Sci. 2013;8:15.	2013		Implementation and sustainability or implementation model
Silimperi DR, Franco LM, Van Zanten TV, Macaulay C	A Framework for institutionalizing quality assurance. Int J Qual Health Care 2002, 14(suppl 1):67-073.	2002		Implementation and sustainability or implementation model
Simpson DD	A Framework for implementing sustainable oral health promotion interventions. J Public Health Dent. 2011;71(s1): S84–s94.	2011		Implementation and sustainability or implementation model
Sivaram, S. & Celentano, D.D.	Training outreach workers for AIDS prevention in rural India: is it sustainable? - (Conceptual framework to develop a strategy that will facilitate sustainability). Health Policy Plan. 2003;18:411–20.	2003		Implementation and sustainability or implementation model
Stefanini, A. & Ruck, N.	Managing externally-assisted health projects for sustainability in developing countries - (Conceptual framework to monitor the performance of externally-assisted health projects). Int J Health Plan Manag. 1992;7:199–210.	1992		Implementation and sustainability or implementation model
Story, W.T., LeBan, K., Altobelli, L.C., et al	Institutionalizing community-focused maternal, newborn, and child health strategies to strengthen health systems: A new framework for the Sustainable Development Goal era - (Conceptual framework for the institutionalization of community-focused maternal, newborn and child health strategies into government health systems). Glob Health Globalization Health. 2017;13:37.	2017		Implementation and sustainability or implementation model
Alexander, J.A., Weiner, B.J., Metzger, M.E., et al	Sustainability of collaborative capacity in community health partnerships - (The model for community health partnership sustainability) Med Care Res Rev. 2003;60:130S–60S.	2003		Model for public health or community setting only
Beery WL, Senter S, Cheadle A, Greenwald HP, Pearson D, Brousseau R,Nelson GD	Evaluating the legacy of community health initiatives: a conceptual Framework and example from the California Wellness Foundation’s health improvement initiative. Am J Evaluation 2005, 26:150-165.	2005		Model for public health or community setting only
Goodman RM, Steckler A	A Model for the institutionalisation of health promotion programs. Fam Community Health 1989;11, 4 63–78.	1989		Model for public health or community setting only
Hanson, D., Hanson, J., Vardon, P., et al	The injury iceberg: an ecological approach to planning sustainable community safety interventions - (A systematic ecological framework to design sustainable interventions).Health Promot J Austr. 2005;16:5–10.	2005		Model for public health or community setting only
Hodge L.M. & Turner, K.M.T.	Sustained Implementation of Evidence-based Programs in Disadvantaged Communities: A Conceptual Framework of Supporting Factors - (A Conceptual Framework of Supporting Factors) Am J Community Psychol. 2016;58:192–210	2016		Model for public health or community setting only
Humphreys JS, Wakerman J, and Wells R.	What do we mean by sustainable rural health services? Implications for rural health research. Aust J Rural Health 2006; 14: 33–35.	2006		Model for public health or community setting only
Iwelunmor, J., Blackstone, S., Veira, D., et al	Toward the sustainability of health interventions implemented insub-Saharan Africa: A systematic review and conceptual frameowork - (A conceptual framework). Implementation Sci. 2016;11:43.	2016		Model for public health or community setting only
Johnson K, Hays C, Center H, Daley C	Building capacity and sustainable prevention innovations: a sustainability planning Model. Eval Program Plann 2004, 27:135-149.	2004		Model for public health or community setting only
Knight, T., and Smith, J.	Developing sustainable collaboration: learning from theory and practice - (A framework for evaluating the sustainability of collaborative working). Prim Health Care Res Dev. 2001:139–48.	2001		Model for public health or community setting only
Leffers, J. & Mitchell, E.	Conceptual Framework for partnership and sustainability in global health - (Conceptual framework for practnership and sustianability in public health nursing). Public Heal. Nurs. Copyright (C) 2011 Blackwell Publishing Ltd.: Blackwell Publishing Inc.; 2011. p. 91–102.	2011		Model for public health or community setting only
Mancini JA, Marek LI:	Sustaining community-based programs for families: Conceptualization and measurement. Fam Relat 2004, 53(4):339-347.	2004		Model for public health or community setting only
Mancini, J.A. & Marek, L.I.	Sustaining Community-Based Programs for Families: Conceptualization and Measurement - (Model of community-based program sustainability/Program Sustainability Index)(PSI) Fam Relat. 2004;53:339–47.	2004		Model for public health or community setting only
Nelson, D.E., Reynolds, J.H., Luke, D.A., et al	Successfully Maintaining Program Funding During Trying Times: Lessons From Tobacco Control Programs in Five States - (The five basic elements of program sustainability).J Public Health Manag Pract. 2007;13:612–20.	2007		Model for public health or community setting only
Olsen IT	Sustainability of health care: a Framework for analysis.Health Policy Plan 1998; 13: 287–95.	1998		Model for public health or community setting only
Olsen, I. T.	Sustainability of health care: A framework for analysis Health Policy Plan. 1998;13:287–95	1998		Model for public health or community setting only
Roy,M., Czaicki, N., Holmrd, C., et al.	Understanding sustained retention in HIV/AIDS care and treatment: A synthetic review - (Framework for Sustained Retention). Curr HIV/AIDS Rep. 2016;13:177–85.	2016		Model for public health or community setting only
Rudd, R.E., Goldberg, J., & Dietz, W.	A five-stage model for sustaining a community campaign. J Health Commun. 1999;4:37–48.	1999		Model for public health or community setting only
Sarriot, E.G., Winch, P.J., Ryan, L.J., et al	A methodological approach and framework for sustainability assessment in NGO-implemented primary health care programs - (Child Survival Sustainability Assessment (CSSA) framework and process). Int J Health Plann Manag. 2004:23–41.	2004		Model for public health or community setting only
Saunders, R.P., Pate, R.R., Dowda, M., et al	Assessing sustainaibility of lifestyle education for activiety program( LEAP) - (LEAP Sustainability Assessment). Health Educ Res. 2012;27:319–30.	2012		Model for public health or community setting only
Schalock, R.L., Verdugo, M., Lee, T.	A systematic approach to an organization’s sustainability - (Sustainability model). Eval Program Plann. 2016;56:56–63.	2016		Model for public health or community setting only
Scheirer MA, Dearing JW	An agenda for research on the sustainability of public health programs. Am J Public Health 2011, 101(11):2059-2067.	2011		Model for public health or community setting only
Schell S, Luke D, Schooley M, et al	Public health program capacity for sustainability: a new Framework. Implement Sci 2013;8:15.	2013		Model for public health or community setting only
Shediac-Rizkallah, M. C. and L. R. Bone	Planning for the sustainability of community-based health programs: conceptual frameworks and future directions for research, practice and policy." Health Educ Res 13(1): 87-108.	1998		Model for public health or community setting only
Shigayeva, A. & Coker, R.	Communicable disease control programmes and health systems: an analytical approach to sustainability - (Conceptual framework to support analyses of sustainability of communicable disease programmes).Health Policy Plan. 2015;30:368–85	2015		Model for public health or community setting only
Song, B., Sun, Q., Li, Y., & Que, C.	Evaluating the Sustainability of Community-Based Long-Term Care Programmes: A Hybrid Multi-Criteria Decision Making Approach - (The framework for sustainability evaluation of Community based LTC programmes).Sustainability. 2016;8:1–19	2016		Model for public health or community setting only
Tuyet Hanh, T.T., Quy, T.M., & Hill, P.S.	Development of a framework for evaluating the sustainability of community-based Dengue control projects - (Framework for Evaluating the Sustainability of Community-based Dengue Control Projects). Am J Trop Med Hyg. 2009;80:312–8.	2009		Model for public health or community setting only
Brinkenhoff, D.W & Goldsmith, A.A	The analytical framework for Institutional sustainability. Brinkerhoff, D. W., A. A. Goldsmith, M. D. Ingle, and S. T. Walker, “Institutional sustainability: A conceptual framework, ” in D. W. Brinkerhoff and A. A. Goldsmith (Eds.), Institutional Sustainability in Agriculture and Rural development: A Global Perspective (New York: Praeger, 1990), pp. 49-65. World Dev. 1992;20:369–83	1992		Models for other sectors
