# Supplementary material for: Identifying relevant concepts and factors for the sustainability of evidence-based practices within acute care contexts: a systematic review and theory analysis of selected sustainability frameworks
Source: Implement Sci. 2019 Dec 19;14:108. doi: 10.1186/s13012-019-0952-9 (PMC6923954; doi:10.1186/s13012-019-0952-9)
Supplement: Supplementary file 4 — Additional file 4. Qualitative analysis of concepts and factors for sustainability frameworks/models/theories. [file 13012_2019_952_MOESM4_ESM.xlsx]

## Sheet: Sheet1
Additional file 4. Qualitative analysis of concepts and factors for sustainability frameworks/models/theories
	Subcategory - Specified for acute care			Subcategory - Unspecified or similar healthcare setting
Core Factors identified by Authors related to CONCEPT	Slaguis et al (2011) 4	Sustainaibility of Healthcare Innovation Fwk 7 (Fleiszer, 2015) SHIF	DCOM Fwk + with Realistic Eval Frykman (2017) 8	Buchanan (2005-07) 1	Racine (2006) 2	NHS Sustainaiblity Model (Mayer, 2010) (NHS SM) 3	Dynamic Sust Fwk (Chambers 2013) (DSF) 5	Sust of Innovation Theoretical Fwk ( Fox 2015) SITF6
	8	38	9	31	17	16	15	18			97
INNOVATION CONCEPT	changed practices/innov	Innovation	innovation - none noted			Process (Innovation)	Intervention	Innovation
Relevance - consistent with competitive strategy		relevance to address need or problem,		Substantiality - perceived centrality - chg or innov is consistent with competitive strategy/need	Sociopolitical Legitimacy (relevance)			preceived need of innov in local context	4
Innovation Characterisitics (scale,shape & form, age, nature/type, integrity )		scale of innovation		Substantial - char / scale of innov	Structural Legitimacy (innov’s shape and form)		individual components/char of the innov (chosen to effect beh chg)		7
		age of innovation.
		nature/type/form of innovation
		integrity of innovation
Preceived centrality to organization performance /platform /services		integration with existing services/program		Substantial- perceived centrality - chg or innov is central to the orgal performance	Procedural Legitimacy (acceptability of the methods and procedures it uses)		delivery platform (ie face to face, telephonic, web, ) + others may be used to describe the intervention/innov		4
Fit with org's vision/mission, procedures/ strategies		fit with orgal procedures/ strategies/ mission		Substantial- fit with organization		fit linked with strategic goals /vision and culture			3
Adaptability of Innovation		adaptability of innov to the context				adaptability of the improved process		adaption of innov to local context	3
Effectivenes of innovation for patient, staff, org ( cost effective, efficiency & quality of care )		effectiveness of innovation			Consequential Legitimacy (of the +ve or -ve effects = effectiveness of innovation	credibility of benefits to staff/pts/org and benefits beyond helping pts (ie âwaste, avoid duplication)	offers benefits that are targeted, pt-centered (pt. pop) that receives the intervention or the system that delivers it (ie cost containment, efficiency of care, quality metrics)	Safety & quality of innovation to stakeholders (ie .using measures relevant to stakeholders to evaluate the quality of an innovation)	6
						benefits beyond helping pts (ie âwaste, avoid duplication)
Barrier Identification								Barriers to the innovation	1		28	28
ADOPTOR CONCEPT	Actors are implied to be part of the adopter concept via institutionalization (team reflection)	Adopters under contextual factors whereas Leadership is a separate factor	No discrete adopter section but rather a mechanisms of change beh which is embodied in the adopters	individual , leadership managerial = all separate factors	local adopter = separate factor/concept	staff = separate factor/concept	Adopters - Not explicitly stated as a separate concept it is in practice setting as a separte factor = staffing.	Workforce = adopters -separate factor/concept
Human resources - recruitment processes, succession and leave planning (staffing)							Human resources & capital resources (staffing) exists within the practice setting	Staff recruitment processess, succession and leave planning in place	2
Individual commitment to innovation		commitment of stakeholders to innovation/ownership of innovation,		Indiv commitmen ie tcommitment to chg/ innov and success	Intermediary Functions factors - Balancing the Authority of the intermediary(mgmt) and the relative autonomy of adopters (at sites) = mutual commitmt to innov			Support for the innovation	4
Individual competency (skill knowledge, absorptive capacity) to perform innovation		competencies of indiv to perform innovation	Competence - is having the skills needed to perform work tasks.	Indiv competence = skils and knowledge	Intermediary Functions Factor - Technical competence		innov practitioners (set of chars defining who should deliver the Intervention		8
		char of the workforce ( e.g.stability)	individual (e.g. individual capacities)		Absorptive capacity (for new knowledge rt to the innov)
Internal cohesion btwn indiv & commitment within the org /stakeholder engagement leads to increased performance		commitment of individuals to the org/stakeholder engagement			Internal cohesion (within the org) =degree to wh members are attracted to the org leads to increased performance				4
		nature of relships among innov stakeholdes	interpersonal relships (e.g. relationships between individuals)
Stakeholder Commitment to innovation	Institutionalization of Team Reflection (i.e. formal purposeful reflection & monitoring of quality performance btwn professionals)		Direction - entails knowing what work tasks to perform and how these tasks are related to individual & orgal goals (i.e. why the work tasks are important).			Staff behavior towards sustaining the chg;			3
Stakeholder beliefs, attitude, perceptions, emotions, expectations towards innovation				indivs emotions - innov is welcomed		staff attitude towards sustaining change/innov		Staff perceptions of innovations need	5
				Indiv expectations can be met				Staff perception of innovation safety & quality
Champion presence & involvement		presence & influence of champions,						Local to national champion involvmt	2		28	28
LEADERSHIP & MANAGEMENT CONCEPT
Management approach & engagement			Motivation - is the drive to engage and persist in the performance of work tasks( mger support and feedback)	Mgmt style is open & facilitative	Mgmt. support (the nature and extent)				9
				Mgmt approach - accept chg, plans & ideas are seen as credibile and legitimate
				Mgmt preferences
		involvemt/actions of mgmt		Mgmt behaviours		clinical leadership engagement	supervision
Senior Leadership involvement & actions		involvemt/actions of leadership		Leadeship setting vision, values, purposes, goals are clear and challenging	Strategic commitments (innov compatibility with org strategic commitments)	senior leadership engagement			4		13	13
INNER CONTEXT CONCEPT	context	Indiv & stakeholders contained in inner and outer Context				Context	Practice Setting	Organization
Infrastructure support- Policies & Procedures based on Innovation		P & P based on innovation	institutional setting (e.g. orgal structures & policies)	Organizational - Policies favour innov & long term goals, encourage team work		infrastructure support (ie new innovation-process in policy)			6
				Organizational - procedures to monitor		infrastructure support (ie new innovation-process in procedures)
Infrastructure support for innovation in job descriprion with mechanism for recognizing achievement	Institutionalization of new skills (ie involves setting demands in job postings,			Organizational - mechanisms for recognizing achievement		infrastructure support (ie new innovation-process in job descriptions)			4
				Organizational -reward and appraisal systems are consistent and treansparent
Infrastructure support- equipment & supplies for innovation	Institutionalization of Practical materials (i.e.) medical instruments, pt records into processes/routines		Opportunity - includes the tools, resources, and processes that enable the performance of work tasks			infrastructure support (ie facilities and equipment for new innovation-process)			3
Organization - Absorptive capacity for innovation		Absorptive capacity /strength/ effectiveness of institution	wider infrastructural system (e.g. other units in the hospital system).						2
Cultural - Beliefs, values & perceptions to innov		Predominant orgal culture (shared beliefs, values, norms)		Cultural - Shared beliefs, vlaues, perceptions are receptive to chg and see it as effective					2
Cultural - Climate		prevailing organizational climate		Cultural - chg (or QI) is a priority	Cultural balance (in the org		org. culture/climate		4
Cultural - innovation integrated into Norms (documents, protocols, manuals)	Institutionalization of documentation materials (i.e.) documentation materials for learning or extending memory protocols, manuals, care plans)			Cultural - chg has been integrated into norms, protocols					2
Political internal stakeholder coalition, power, influence		shared decision-making/collaboration,		Political -Internal Stakeholder and coalition power and influence = internal mgmt & staff are involved in decision-making				staff involvement in implementation & decision-making	4
		navigation of competing demands,
Financial performance budgeting & measurement				Financial – balance of costs and benefits				Evaluation strategies to examine cost effectiveness are in place	4
				Financial – Contribution to key performance measures				Budegetary planning for contiuation of the innovation
Financial - internal funds & non-financial resources		Inner - Finaincing of initial + ongoing funds for innov						Funding sources identified & secure	3
		Inner-Other non-financial resources for innov.									34	34
PROCESSES/SYSTEM CONCEPT
Education & training processes		availability of expertise related to the innov as resource				infrastructure support (ie training staff for new innovation-process)			7
	Institutionalization of new skills (ie involves offering training & feedbk on new skills, monitoring performance)	training and education about the innov				staff education & training involvement	processes for training	Education & training provisions & processes in place
Processual - Planning, method, & timing of embedding innovation	Routinization of practices(innov) - How principles form practices (i.e. used to guide practice, account for and are referred to)	planning & implementation of innov		Processual - Implementation methods chged to incorporate innov					5
		timing, pacing, flow of events		Timing, pacing or sequencing or flow of the innov to become part of the culture
Processual- project structure & system to monitor/manage innovation	Routinization of practices(innov) - How practices form principles (i.e. the ways the practices serve to create, maintain & modify the principles )	· Project mgmt. structures & systems rt innovation,		Processual - project management structures		effectiveness of system to monitor new innovation -process	business structure/model		5
Organization - communication capacity for monitoring (exchange & feedback )	Routinization of practices - The collective monitoring btwn actors (i.e exchg of feedback on performance in proactice )	use of performance monitoring systems (ie evaluation & feedback), +++ communication about the innovation,		Organizational -structures promoting of cross functional collaboration	Intermediary Functions Factor - Capacity (mgmt info systesm or regular scheduled mtgs, freq of mtgs, face to face comm btwn sites) for Communication (make connection & transmit info) with adopters	infrastructure support (ie communication system)	information systems within the practice setting	Intra & Inter deptmtal communications	7
Behavioural change strategies			Behavior change interventions or strategies aimed at influencing the outcome						1
											25	25
OUTER CONTEXT (SYSTEM ) CONCEPT
Soci-economic political threats, stablity		socioeconomic political conditions ie threats/stability;		Contextual - External threats/stability			market forces		3
External conditions, compatibility for innovation		socioeconomic political conditions ie /norms;		Contextual - External conditions= chg is seen as approp response to envirmt-	Compatibility with other institutional Interests		External -other practice settings		6
				Contextual - wider social norms - new innov remains relevant			External - population characterisitics
Connection to broader external context		connection of org to networks in broader community/system			local Host org centrality (within the envirmt) = is centrally placed within comm &committed to innov			Links with regional health plans/goals /visions	5
					Nature of networks			existence of networking opportunites with external orgs
External Support for innovation from Stakeholders		support /participation of external community,		Political -External Stakeholder and coalition power and influence = has support of external network	Planning cultivation of support (efforts made to plan implement and cultivate stakeholder support)				3
Political - Policy, legislation & Interests		policy & legislation governing innovation,			Compatibility with relevant political Interests		legislative environment /regulation	Gov't & local policy alignment	5
							policy
Financial -funds (initial and ongoing) & non-financial resources of innovation		Outer - financing (initial & ongoing) of the innov							2
		Outer - non--financial resources for the innov									24	24
OUTCOME CONCEPT	Refers to 'results of quality improvements' (undefined). Not a concept in fwk	Refers to 'outcomes on a spectrum from high to nil' (undefined). Based on the effects of factors (preconditions) on characteristics of sust - ie routinization, benefits, development-	Refers to 'sustained teamwork behaviours' specific to context (undefined)	Refers to Consequences = decay, sustainability or development"... which are the result of combined influence of 11 factors	refers to - achieving reliable effectiveness (undefined). Not a concept in fwk	Refers to "improvement outcomes' (undefined). Not a concept in fwk	Outcomes in the Innovation part of fwk- refers to 'continuation of intended benefits'	Not a concept in fwk
specific outcome factors defined									0
CORE FACTORS											152
Innovation				7	0.19	28				152
adopters				7	0.19	28
Leadership & Management				2	0.05	13
inner context				10	0.27	34
inner processes				5	0.14	25
outer context				6	0.16	24
Total core factors				37	1	152
